# Supplementary material for: Revising the Taxonomic Distribution, Origin and Evolution of Ribosome Inactivating Protein Genes
Source: PLoS One. 2013 Sep 5;8(9):e72825. doi: 10.1371/journal.pone.0072825 (PMC3764214; doi:10.1371/journal.pone.0072825)
Supplement: Dataset S1 — Data matrix. The aligned sequence data is presented in Fasta format. (FAS) [file pone.0072825.s001.fas]

>AbrinM98344
YKQFIEAL---------RERLRGG------LI------HD--IPVLP--DPTT-LQE----RNRYITVELSNS---DT--ES-IEVGIDVTNAYVVAYR------A-----GTQSYFLR-DAPSS-A-------------S----DYLF----TGT---DQHSLPFYGTYGD---LERWA-----H----QSRQQIPLGLQALTHGISFFRSG---------------------------------GNDNEEKARTLIVIIQMVAEAARFRYISNRVR-VSIQTG---------------TAFQPDAAMISLENNWDNLS
>AbrusEU008736
YKQFIEAL---------RASLTDR------LI------HG--IPVLR--DPTT-VEE----RNRYITVELSNS---ER--ES-IQVGIDVTNAYVVAYR------A-----GTQSYFLR-DAPRY-A-------------S----TYLF----TDT---QQHSLRFDGSYSD---LQRWA-----Q----QSREQISLGLQALTHAISFLHSG---------------------------------TNDDRERAHTMIVIIQMASEAARYRYISNRVG-VSIRTS---------------TAFQPDPAMLSLENNWDNLS
>CamelliaADF45510
YTQFMEAL---------RDQLGSGY-----EA------HT--IPVLR--DVST-VDT----SQRFLLVELSNF---GE--AT-ITLAVDVQNAYVVAYQ------A-----GDQSYFFR-DAPEV-A-------------F----SNLF----NDT---QQSTFNFTGSYVD---LEGRS-----R----QDREDIDLGILALELAISSLRRSS--------------------------------AAAESTIARSLIVCIQMVSEAARFRYIERRVR-QSITSAG--------Y-----EHFRPDAGMLSLENNWGALS
>ElaeisEL690296
YTQFMKDL---------RDQLASGD-----ER------YG--IPVLR--DPST-VPD----SQRFLLVELSNW---GE--AS-VTLAVDVINAYVVAYQ------A-----GDQSYFFR-DAPDV-A-------------F----SNLF----TNT---ERQTLSFNSSYPA---LQRVA-----G----EDRENIDLGILALEEAISSLHRTS--------------------------------SVQQNTQARSLIVSIQMVSEAARFRYIEQRVR-QSITSGG--------Y-----QTFRPDASMLSLENNWGALS
>CinnamomumAY039801
YTQFIEAL---------RAQLASGE-----EP------HG--IPVMR--ERST-VPD----SKRFILVELSNWA--AD--SP-VTLAVDVTNAYVVAYR------T-----GSQSFFLREDNPDP-A-------------I----ENLL----PDT---KRYTFPFSGSYTD---LEGVA-----G----ERREEILLGMDPLENAISALWISN--------------------------------LNQQRALARSLIVVIQMVAEAVRFRFIEYRVR-GSISRA---------------EMFRPDPAMLSLENKWSALS
>PolygonatumAF213983
YRDFIEKL---------REIVTRGA-----TT---IAGTS--IPVLN----RV-VPD----SRRFVYVRLINL---DG--NV-VTIAVDVTSLYVVAFS------A-----NNNGYFFS-DSTET-E-------------R----TNLF----VGI--PRGDPLGFTGNYNS---LENWA-----G----ADRGSIPLGPALLNKAIRNLRS----------------------------------NGRDSKAAKSLIVVIQMVSEAARFRRIEEQVR-RSIADQ---------------DTFTPGSLMITMEKKWSKMS
>SambucusAF249280
YRDFLSNL---------RKTVATGTY----EV------NG--LPVLR--RESE-VQV----KSRFVLVPLTNY---NG--NT-VTLAVDVTNLYVVAFS------G-----NANSYFFK-DATEV-Q-------------K----SNLF----VGT---KQNTLSFTGNYDN---LETAA-----N----TRRESIELGPSPLDGAITSLYHG-------------------------------------DSVARSLLVVIQMVSEAARFRYIEQEVR-RSLQQA---------------TSFTPNASMLSMENNWSSMS
>MalusdomesticaACYM01011001
YNTFIKAL---------RAQLTNGAT----AI------YD--IPVLN----PS-VPD----SQRFLLVDLSNN---GN--NT-ITVAIDVVNXSVVAYR------A----RAARPYFLA-DAPDE-A-------------L----DXLF----NDT---RGFFLPFTSNYXD---LEKAA-----E----KSRDKIPLGLTPLHNAITSLW-----------------------------------NHESEEAAVSLLVIIQTVFEAARFRVIEQRVR-NSISSK---------------ANFIPDPAMLSLENNWLAIS
>ViscumAF508915
YFRFITLL---------RDYVSSGS-----FS------NE--IPLLR--QSTIPVSD----TQRFVLVELSNE---GG--DS-ITAAIDVTNLYVVAYQ------A-----GNQSYFLR-DAPRG-A-------------E----THLF----TGT---TRSPLPFNGSYPD---LERYA-----G-----HRDQIPLGIDQLIQSVTALRFP---------------------------------GGSTRTQARSIIILVQMISEAARFNPILWRLR-QYINSG---------------ASFLPDMYMLELETSWGQQS
>CitrulluslanatusAGCB01010835
YTSFIGQL---------RNALPTTG-----KV------CN--IPVLP----ST-ASG----LQWFTFFSLTNY---ND--ET-ITVAVNVTNVYIVAYR------A-----GAVSYFFE-DTSAE-A-------------W----NLLF----TDT---RKVKLPYSGNYDR---LQNVV-----G----KQRDFIELGFPALSSAITNMF-----------------------------------YYDYKPTAAALLVLIQSTAEAARFKYIEQQIS-QYIN-----------------HNFLPDLAIISLENNWGALS
>CucurbitaEU309692
YKTFIKNL---------REALPKDG-----KV------YD--IPVLL----ST-VMD----SRRFILIDLVNY---DG--QS-ITAAIDVLNVYIVAYS------T-----GTVSYFFQ-QVPAQ-A-------------P----KLLF----KGT---QQRTLPYTGNYEN---LQTAA-----K----KLRENIELGLPALDSAITTLF-----------------------------------HYNAEAAASALLVLIQTTSEAARFRYIELQIA-NNVG-----------------TKFKPSQTIISLENNWSALS
>LuffaX62372
YSKFITAL---------RKALPSKE-----KV------SN--IPLLL----PS-ASG----ASRYILMQLSNY---DA--KA-ITMAIDVTNVYIMGYL------V-----NSTSYFFN-ESDAKLA-------------S----QYVF----KGS---TIVTLPYSGNYER---LQNAA-----G----KVREKIPLGFRAFDSAITSLF-----------------------------------HYDSTAAAGAFLVIIQTTAEASRFKYIEGQII-ERIP-----------------KNEVPSPAALSLENEWSALS
>MomordicaX57682
YGMFIKDL---------RNALPFRE-----KV------YN--IPLLL----PS-VSG----AGRYLLMHLFNY---DG--KT-ITVAVDVTNVYIMGYL------A-----DTTSYFFN-EPAAELA-------------S----QYVF----RDA--RRKITLPYSGNYER---LQIAA-----G----KPREKIPIGLPALDSAISTLL-----------------------------------HYDSTAAAGALLVLIQTTAEAARFKYIEQQIQ-ERAY-----------------RDEVPSLATISLENSWSGLS
>TCSTrichosanthesAY669811
YGVFISNL---------RKALPNER-----RL------YD--IPLLR----ST-LQG----SQRYALIHLTNY---AD--ET-ISVAIDVTNVYIMGYR------A-----GDTSYFFN-EASATEA-------------A----KYVF----KDA--MRKVTLPYSGNYER---LQTAA-----G----KIRENIPLGLPALDSAITTLF-----------------------------------YYNANSAASALMVLIQSTSEAARYKFIEQQIG-KRAD-----------------KTFLPSLAIISLENSWSALS
>TCSTrichosanthesTKU25675
YGVFISNL---------RKALGNER-----RL------YD--IPLLR----ST-LPG----CERYALIHLRNY---AD--ET-ISVAIDVRNVYIMGYR------A-----GDTFYFFN-EASATEA-------------A----KYVF----KDA--MRKVTLPYSGNYER---LQTAA-----G----KIRENIPLGLPALDSAITTLF-----------------------------------YYNANSAASALMVLIQSTSEAARYKFIEQQIG-KRVD-----------------KTFIPSFAIISLENSWSALS
>IRAbIrisAF256085
YSAFIQSL---------RTHLSSGT-----SE------YG--IPLMR--AQN--PSS----SQELLLVEIFGW---DN--EP-VTLVLNLVNAYVIAYQ------A-----QGHYYLLH-DTPDN---------------------PQL----YGS---DAHRLSFDGSYPA---LQHVA-----G----EYRENIDLGINELGSAILVLHQWSP-------------------------------PTVERTVARSFIVLIQMVSEAARFRAIETRVR-RNIIQV-----------GDY-RSFRPGAGMLDLETNWGTLS
>RArIrisAF256084
YSAFIQSL---------RTHLSSGT-----SE------YG--IPLMR--AQN--PSS----SQQLLLVEIFGW---DN--EP-ITLVVNLVNAYVIAYQ------A-----QNRYYLLH-DTPDN---------------------PQL----YGS---NPHRLSFDGSYPA---LQRVA-----A----ENRENIELGINELGSAILVLHQWSP-------------------------------PTVERSVARSLIVLIQMVSEVARFRAIETRVR-RNIIQV-----------GDY-RSFRPGAGMLDLETNWEPLS
>RIPA3IrisU78041
YSDFLQNL---------RNRLSSGT-----SV------HD--IPLLP--AQ---SGS----QQDLLFVRLFDW---GN--RP-ITLVLNRVNAYVVAYQ------A-----QNRFYLLA-DTPAN---------------------PQV----YGN---NPHRLTFIGSYGA---LQNVA-----K----QNRENIDLGINPLATAISTLHNWSP-------------------------------PTVETSVARSLIVLIQLVSETARFRAIEQRVT-NNIIDQV--------TPIRY-DNFRPSVGIIDLQTNWQTLS
>GynostemmaDQ672577
YNTFIAKL---------RQELSIGT--Q--KV------AN--ITVLK--HHV--SSN----TQRFLSINLFNY---NG--DK-ITLGIDVFDVYVVGFL------T-----GTNSYIFK-EAPEL-AY-----------NK----SLLF----PGS---VRENLSYTGGYDD---LKR-R-----G----AGREDIPLGLLPLDTAITNLF-----------------------------------HRDSTSFRRSFIVIIQMVSEAARFKIIEAKIA-KNLYGE---------------NTFKPDQAIISLENNWGALS
>CucumissativusACHR01003818
YQSYIQTI---------RQKFGSKT--H--KL------YG--IPVLH----HS-LSN----SDRFHLIDAGNE---PG--DT-ITFAVDAQDMSVVAYL------A----GDNDSYFFS-NAPKF-A-------------F----DILF----PKT---NQNLLNFDNSFKS---IEIAA-----N----TTREATPLGLKPSNAAIANLF-----------------------------------HYDPVLAPVSFLIVFQMVFESAKFKFIEQRIV-NSITNG---------------EAFTPDLAMLSLEDNWSELS
>RicinRicinusX52908
YTNFIRAV---------RGRLTTGAD----VR------HE--IPVLP--NRVG-LPI----NQRFILVELSNH---AE--LS-VTLALDVTNAYVVGYR------A-----GNSAYFFHPDNQED-AE-----------AI----THLF----TDV--QNRYTFAFGGNYDR---LEQLA-----G----NLRENIELGNGPLEEAISALYYYST---------------G---------------GTQLPTLARSFIICIQMISEAARFQYIEGEMR-TRIRYN---------------RRSAPDPSVITLENSWGRLS
>CurcinAY069946
YAQFIKDL---------REAFGFSY-----SS------HE--IPVLR----AT-VAP----NQKFIVAKVINV---AN--LE-VSLGLNVVNAYLVGYK------V-----GGTSYFFN-DPESL-AD-----------AK----TYLF----TDT---KQQTLSFTGSYAD---FLSRA-----N----VHREDVDLGVQALDNYIYTLEK----------------------------------SSKPADIAKPLVGFIEMVPEAARFKYIEKKVL-SQIS-----------------KTLRPGGDIISLENNWGDLS
>JatrophacurcasBABX01103831
YAKFITDL---------RETFGSSG-----LS------HG--IPVLR----AT-VAA----NQKFFVAKVINA---GD--IE-VSVGLNVINAYLVAYK------V-----GSNSYFFN-DSESL-AD-----------AK----KYLF----TDT---KQQTLAFTGSYAD---FESRA-----K----VHREEVDLGVVALDNYIYDLQK----------------------------------SSLPADIAKPLVSFIQMVSEAARFKYIENKVL-DQIS-----------------QTFRPRGDILSRENSWDDLS
>PanaxDQ683359
FNNFVDAV---------RDLVVSGP-----PV------HG--LLRLR--DRST-VPI----SQRFILVELYNY---EA--TP-ITLAIDVTNLYVVGYR------T-----GDLFYYFL-DSAVD-T------------------PGIF----REL---PHIELPFNSSYPA---LQHEA----------GDRVNIPLGITELDQSIQDLR-----------------------------------HYRRTNLARPFIVVIQMVSEAVRFRYIENLVV-LSIRADG--------SR----QNFRPTRTMISLENNWDTLS
>BougainvilleaABI64066
YSTVIQEL---------RNALANGA-----PV------CN--FPVTA----KT-IAN----DKRFVLVDLTTT---SM--KT-ITLAIDVTDVYVVGYR--DLYNN-----KDRAVFLA-EVPSVAI------------------HDLF----PGV--TNREMLTFSGHYQK---LQEAA-----K----VNRENLELGVNKLGFAIESIYGK---------------------------------ALNGKDIARFFLIAIQMMSEAARFKYIENEVS-NGLY-----------------GSFTPNPKVLNLENNWGDIS
>BouganinAF445416
YPTFIQDL---------RNELAKGT-----PV------CQ--LPVTL----QT-IAD----DKRFVLVDITTT---SK--KT-VKVAIDVTDVYVVGYQ--DKWDG-----KDRAVFLD-KVPTVAT------------------SKLF----PGV--TNRVTLTFDGSYQK---LVNAA-----K----VDRKDLELGVYKLEFSIEAIHGK---------------------------------TINGQEIAKFFLIVIQMVSEAARFKYIETEVVDRGLY-----------------GSFKPNFKVLNLENNWGDIS
>MirabilisAY148091
YPPFITNM---------RNVLSEKDKNGKDVL----------LCTMK--KIST-TVP----SPRYAYVDIKAS---AT--QT-VTLAIDRTNTYVLGYR--DIFGG-----TDRAAFFK-DVYDD-A------------------KDLF----PDAKGKNRIKLSYGSQYTT---L--------------GDRTKVPLGIKSLRISITAIYGEAAG------------------------------TDLDKNRREFFLLALQMVAEATRFKYISDKIP-TERDY----------------DTLKVDNHMIALENGWDLLS
>MirabilisD10227
YLSFITNI---------RTKVVDKT-----EQ------CT--IQKIS-------KTF----TQRYSYIDLIVS---ST--QK-ITLAIDMADLYVLGYS--DIANN-----KGRAFFFK-DVTEAVA------------------NNFF----PGATGTNRIKLTFTGSYGD---LEKNG----------GLRKDNPLGIFRLENSIVNIYGK---------------------------------AGDCKKQAKFFLLAIQMVSEAARFKYISDKIP-SEKY-----------------EEVTVGEYMTALENNWAKLS
>SpinaciaAB070925
YSSFMTRL---------RNAVEAPT-----RA------CG--LQSTR----ST-PLP----GAEYIHVDLKIS---NT--QW-VTLGIDVKDFYVWGYQDNVRYNG-----NYRASFLN-DAPQA-A-------------K----NNLF----RGS---TIRTTRFGGNYNS---LEPAA-----G----ITRRNLVLGIQNLDGAIRTVYGKQE-----------------------------SELNKGNAEARFFLIAIQMVAEAARFKFMEEAIV-RND------------------NTPDFKRKMVAFQNDWDPIS
>GeloniumL12243
YVNFLNEL---------RVKLKPEG-----NS------HG--IPLLR--KKCD--DP----GKCFVLVALSND---NG--QL-AEIAIDVTSVYVVGYQ------V-----RNRSYFFK-DAPDA-A-------------Y----EGLF----KNT---IKTRLHFGGSYPS---LEG-E-----K----AYRETTDLGIEPLRIGIKKLDENAI-----------------------------D-NYKPTEIASSLLVVIQMVSEAARFTFIENQIR-NNFQ-----------------QRIRPANNTISLENKWGKLS
>VolkenAJ537497
YTRFIRVL---------RDELAGGV-----SP------QG--IRRLR--NPAE-IQP----SQGFILIQLTGY---VG---S-VTLIMDVRNAYLLGYL------S-----HNVLYHFN-DVSASSI------------------ASVF----PDA---QRRQLPFGGGYPS---MRNYA----------PERDQIDHGIVELAYAVDRLYY----------------------------------SQNNNQIALGLVICAGMVAEASRFRYIEGLVR-QSIVGPG--------DY----RTFRPDALMYSIVTQWQTLS
>ClerodendrumEU839992
YTTFITSL---------RNAARDASL----RC------YG--IPMLP--PTTQ--------QPKYVLVKLEA----DA--KT-VTLIYKRNNLYIMGYS------DPF-NGRCRYHIFS-DFTGT--------------ERTEAINTLC----PDSNNREQKDIRYESNYPS---IENKA-----G----KSRTQVELGINILKSSIGKISGVS--------------------------------TFTESVEAGFFLVAIQMTAEAARYKYIENLVK-TNFN-----------------RNFLPDHDMIRLEETWGKIS
>PAPPhytolaccaAY547315
YATFLNDL---------RNEAKDPSL----KC------YG--IPMLP--NTNT--------NPKYVLVELQGS---NK--KT-ITLMLRRNNLYVMGYS------DPFETNKCRYHIFN-DISGT--------------ERQDVETTLC----PNANSRVSKNINFDSRYPT---LESKA-----GV---KSRSQVQLGIQILDSNIGKISGVM--------------------------------SFTEKTEAEFLLVAIQMVSEAARFKYIENQVK-TNFN-----------------RAFNPNPKVLNLQETWGKIS
>DianthusAF219236
YSSFLDQI---------RNNMRDPKLKY----------CSTEIAVIK--APSV--------ADKFLRINFQG----PR--GT-VSLGLARVNLYVVAYF------AVDNRNVNRAYYFRTEINSAEL------------------RTVF----PEVTVANQRPLEYTEDYQS---IEKNAKITTGD----KSRKELGLGIDLLISTIDKVNKK---------------------------------VRVVKDEARFLPNWIQMSAEAVRFRYIQNLVT-RNFP-----------------KKFNSDNTVIQYQTSWGKIS
>DianthusX59260
YSSFLDQI---------RNNVRDTSLIY----------GGTDVAVIG--APST--------TDKFLRLNFQG----PR--GT-VSLGLRRENLYVVAYL------AMDNANVNRAYYFKNQITSAEL------------------TALF----PEVVVANQKQLEYGEDYQA---IEKNAKITTGD----QSRKELGLGINLLITMIDGVNKK---------------------------------VRVVKDEARFLLIAIQMTAEAARFRYIQNLVT-KNFP-----------------NKFDSENKVIQFQVSWSKIS
>SaponariaAM748700
YSSFVDKI---------RNNVKDPNLKY----------GGTDIAVIG--PPS---------KEKFLRINFQS----SR--GT-VSLGLKRDNLYVVAYL------AMDNTNVNRAYYFRSEITSAEL------------------TALF----PEATTANQKALEYTEDYQS---IEKNAQITQGD----KSRKELGLGIDLLLTSMEAVNKK---------------------------------ARVVKNEARFLLIAIQMTAEVARFRYIQNLVT-KNFP-----------------NKFDSDNKVIQFEVSWRKIS
>CannabissativaAGQN01137446
YQAFMQSL---------RRELSSGI-----TS------YD--IPLLR--KKSE-AIK----DKQFVYVRLEN----QS--FK-ITFAVSTLNCYMIAYQ----VDA-----EKRCYFFK-EAPPE-A-------------K----TLLF----KES--TRRVNVNLSTNYNN---L--------------GNRENVNLGFKSLDNSLEAFKRFDS-------------------------------ENPTNELRRILIVVSQMVAEAARSKYIQQKIE-WKGFD----------------SGFFPRGDILSYENKWEDLS
>CannabissativaAGQN01148610
YQAFMQSL---------RRELSSGI-----TS------YD--IPLLR--KKAE-AIK----DKQFVYVRLEN----EK--FK-ITFAVSTLNCYMIAYQ----VDT-----KKRCYFFK-EAPPE-A-------------K----TLLF----KES--TPRVNVNLSTNYNN---L--------------GNRENVNLGFKSLDDSLEAFTEFDS-------------------------------VNPTNKLRQILIVVIQMVAEAARSKYIQQKIE-WKGFK----------------SGFFPKGDILSYENKWEDLS
>CannabissativaAGQN01137447
YQTFMQSL---------RRELSSGT-----TS------YD--IPLLR--KKSE-AIR----DKQFVYVRLEN----QS--FK-ITFAISALNSYVIGYQ----VDV-----EKRCYFFK-EASSE-A-------------K----ALLF----KES--TRRVNVNLNTNYDN---L--------------GNRENVNLGFKSLDNSLEAFKRFDS-------------------------------ENPTNELRQILIVVIQMVAEAGRSKYIQQKME-WKGFE----------------SGFFPKGDILSYENKWEDLS
>CannabissativaAGQN01213101
YQIFMQSL---------RRELSSNI-----ES------HG--IPLLR--TKSA-AVK----DKQFVYVRLNN----PS--VA-ITFAISALNSYVVAYQ----VDA-----ERRCYFFK-EAPPN-S-------------K----TLLF----KQC--TKKVEVNLKTNYDI---L--------------GNREKTNLGFKSLDNSLQAFKRFDS-------------------------------TNPTDELRQNLLVVIQMIAEAARSKYIQQKLE-WKGFE----------------TGFFPRADIISYENKWEDLS
>PhyllostachysFP092597
YENFIAAV---------RAALKKDEI------------HG--IPVLR--CNPY-PLL----SERYLFVTLTNK---AW--YS-ITLKLDVTGAYFTAYR------A-----GNYSCDIHKIISGLSVTCKYA---------------------RGTSSHVLMEPSSTGSHP----VDHLA----------EDLEGVRWGTNALDEAISSLYRFPLG------------------------------MATIREWADGIRTCIMMITNAARFQYIERRMS-AAIRHG---------------NDETEDPSLHSLALRWRDLS
>SaccharumCA078531
YKSFIASV---------RAGLVSTAE--------STNGSG--IPVLV--SEDD-PLA----LEAFLNVTLVNK---AG--RS-VSLKMDVSGAYFAGYE------A-----GNYSCLLK-RSGSG----------------------RT----VSSVTCYRNLYPWGG----------PPTVTVDD----DPAAXAAWRVEDLDEAISSLFLFPT-----------------------------G-NATKEDLSRGLAACDVMIASAATFPYVERRMS-AGMWDG---------------NGVSNDGSLRGLQESWPELS
>SorghumXM002459548
YKSFIASV---------RAGLVSTAA----EAAGTNTSGG--IPVLV--SEDD-PLA----LEASLNITLVNK---AG--RS-VSLKMDISGAYIAGYE------A-----GNFSCLVK-RSGSG----------------------HT----LSSVTCYRSSYPWGG----------PP--TVDV----AVPEVSAWRVEDLDEAISSLFLFPT-----------------------------G-NATKEDLSRGLAACDVMVATAATFPYVERRMS-AGMWDG---------------NGVSNDGSLRGLQESWPDLS
>ZeaAY105813
YKSFIASV---------RAGLVSKA---------GGNSSG--IPVLV--DEDD-PLA----LESFLNITLVNK---AG--RS-VSLKMDVSRAYFVAYV------A-----GQRSCLLK-RSGRT----------------------------FSSAICYYGG-PWGTSSAP---VTRPAAAAGDG----EDPGVAAWRARDLDEAISSLFLFPT-----------------------------G-NATEEELRRGVAACDMMVASAATFPYVERRMS-AGMWDS---------------NGVANDPSLRGLQARWPWLS
>ArthrobotrysoligosporaADOT01000134
YLNLIVDL---------RRSAAAGDRVV----------HG--LGVLP--AETAN-------PADFIDVGLKT----TT--NL-ITVRLRRDNLYLIGYL------P---SYRTRWYEFS-DT------------------------HLI----QG-----SEALPHDGHYTT---LEKKA-----N----ASRRDIALGFGPTEGAVNALAQKGA-------------------------------PSSVEIHARSLIILIEAISEAMRSTVACEFIR-SKWELG---------------TAEKPTLRIVTLENSWDPIS
>CannabissativaAGQN01263163
YRNLIADL---------RRRLSERTT------------HG--RPTLP--PQAE---P----PTRFFDLVLRT----SD--HS-VRFRFRIDNLYLIGYQ------M----ETGEWLEFQNDSNPL--------------------THFI----PN-----STFLNFNGSYRS---LAKAS-----K----RNTRETRVGFYNIGIATNRLAT----------------------------------STVGEVRAACLVVVIIMISESIRLLPVQDYVSDQNFENRPRIPPVDYIRGGNADREGVVEEWLLSLIRNWGSLS
>PopulusAARH01008880
YRDFIEKL---------RDRLGVRFS------------HN--RPALA--VQEE---P----PTRFFDLVIRT----ND--HS-VRFRLRMDNLYLIGYQ------M----ENGQWLEFNNETGV----------------------HLIRE--QG-----TEFLGFNGSYNM---LSNVA-----G----LSMEEVRVGFYNLGYGINQLAT----------------------------------STTWKIRARYLIGVIMMICESTRLIPISDYMA-TNFDNSHGTSSDDYNNYDNRNREGQIQPWITTLVRAWDAFS
>EpichloeamarillansAFRF01000004
YRSFIAQI---------RTRAADPNNLS----------HS--LPVLF--PQVN---P----PTRFFDVVLRT----DQ--AA-VRFRLRRDNLYLEAYR------N---ETGEQWHEFANEEEL----------------------HLV----TG-----SELLRFTGSYTS---LTRVA-----G----ERRDQIRLSQGQLISAVNDLAT----------------------------------SENDGTRAVALIIVVQMVCESARFSLISDQIS-STYTT----------------GGLIPSSQMLDLENGWGLIS
>EpichloebrachyelytriAFRB01000334
YRSFIAQL---------RTRAADPNNLS----------HS--LPVLY--PQVN---P----PTRFFDVVLRT----AQ--AA-VRLRLRRDNLYLEAYR------N---EAAEQWFEFANDGGL----------------------RLV----NG-----SEFLAFTGNYMG---LTRVA-----G----EDRDQIRLGQGPLNSAVNDLAT----------------------------------SQDNVARARALIIVIQMVCESMRFSWISDQIG-STYTT----------------GGLIPSSQMLDFENGWGLVS
>EpichloetyphinaAFSE01000013
YRSFIAQI---------RTRAADPNNLS----------HS--IPVLF--PQVN---P----PTRFFDVVLRT----AQ--AA-VRLRLRRDNLYLEAYR------N---EAGVQWFEFANGGDL----------------------HLV----TG-----SEFLPFTGNYMG---LTRVA-----G----EDRDQIRLGQAPLNTAVNDLAN----------------------------------SGDNVARARALIIVIQMVCESTRFSWISDQIG-STYTT----------------GGLIPSSQMLDFENGWGLVS
>EpichloeglyceriaeAFRG01000322
YTSFIAQL---------RTRAADPNNLS----------HS--IPVLY--PQVN---P----PARFFDVVLRT----AQ--AA-VRFRLRRDNLYLEAYR------N---ETAEQWFEFANDGYL----------------------HLV----HG-----SQFLSFTGNYMG---LTRVA-----G----EDRDQIRLGRGPLNSAVNDLAT----------------------------------SEDNGARARALIIVIQMVCESMRFSWISEQIG-STYTT----------------GGFVPSGQMLDLENGWGLVS
>EpichloefestucaeADFL02000265
YRSFIAQL---------RTRAADPNNLS----------HS--LPVLY--PQVN---P----PSRFFDVVLRT----TQ--AA-VRLRLRRDNLYLEAYR------N-ETETAAQWYEFANGGDL----------------------HLV----TG-----SELLRFTGSYTS---LTRVA-----G----ERRDQIRLGQGPLSSAVNDLAT----------------------------------SQDNVMRARALIVVVQMVCESMRFSWISDQIG-STYTT----------------GGLIPSSQMLDFENGWGLVS
>NeotyphodiumgansuenseAFRE01000036
YKSFIAQL---------RTRAADPNNLS----------HS--LPVLY--PQVN---P----PTRFFDVVLRT----GQ--AA-VRFRLRRDNLYLEAYR------N---EAGGQWFEFANGGNL----------------------HLV----TG-----SQFLGFGGNYMG---LTRVA-----G----EDRDQIRLGQGQLNTAVNDLAT----------------------------------SEDNSTRARALIIVIQMVCESMRFSWISDLIG-STYTT----------------GGFLPNPQMLDLENGWGLVS
>FagusSylvaticaFR606563.1
YKKFIEDL---------RNNKKLGKTFS----------HD--IPVLA--PQEK---T----PTRWFHVVLRT----DE--KE-ITLSIRCDNLYLECYQ------M---GKAGAWMEFGSDTKKP----------------------------PS-----PSFLGFDGDYGD---LEKAA-----GISAHLSRNSISLGQQALKGAVNALANS---------------------------------STERQVRARSLIIVIRMICESIRFPRISNHIA-KNFK-----------------NGIEPESWMSDLENNWSSLS
>FagusSylvaticaFR617512
YRQFIERL---------RPRLAVRYS------------HN--LPVLP--LQEN---P----PTRWLDLILRT----RT--SA-ITLRIRYGNLYLDGYR------M-GTSSSDTWWEFGSSTANPRP------------------PQLI----SG-----SSFLGFTGEYTK---LETAA-----G----VVTNSIRLGQQALIDAVNTLAI----------------------------------STDRTSKARSLIIVIRMICESIRYARISNHIT-NNF------------------TGFSPETWMSTLEKNWGRLS
>PhoenixACYX02098007
YTDFIEGL---------RHRLRERSS------------HN--RPVLP--PQEN---P----PRRWFDLKLLSSS--SN--HA-ITLRIRRDNLYLDGYQ------M---ENPNQWLEFGDPSPQ----------------------HLI----PG-----SSFLGFDGGYPD---LQRVA-----A----ETRKNISLGTEELKKAVNKLAT----------------------------------STSSKERAHHLIVVIQMMCESIRFDRISKHLA-TQFS-----------------GSSGPPEWMLALENGWGDLS
>PanaxginsengHS077718.1
YRRFIDDL---------RNRLAGDRVS-----------HD--RPVLR--PQPL---PNETTANERFQVVLRTS---DA--RE-IRLLFRPRNLYLDAYR------M---QNSDIWLEFSNPSSRE---------------------HLI----PG-----STFLGFDGDYGSSHGLEVTA-----G----RGRGETPLGRDSLRDAVNVLAT----------------------------------SANSRDRARSLLVVIQMISESIRFEHITNFLL-DIYFEGS--------SNVEPPRTNLPDDRILQLENSWGRLS
>MuscariAF289116
YTAFIGKI---------RSRLEDTNVAGVR--------PN--IPVLPVYNQIR--------PPQGFDIVLTA----GA--HT-TTARFRRDNLYLVGYE------M----KTDTWLEFGRRRDP----------------------QLI----RG-----SEFLGFDGSYTD---LERHA----------GSVTKMDINRAILMTSVQDLTE----------------------------------STTTSVRAKALVVVIQMICEAARFISVENHFA-SNLATQ---------------RAKLPLWMMEDLQKNWARIS
>TheobromacacaoCACC01008026
YQTFIQNL---------RSILSSSIS------------HD--IHVLM--PQTE--------PVSWLDIRLTS----GD--ST-IILRIDQRNLYVRGYS--------RDIEDEPFWEFS-DSSLI----------------------------PG-----SRHLAYGGSYVDGYNFVVAA-----G----TTRLNVHLGLPNLRNAIAILATTEDPNSTQ--------------------------NNALQDCARALLVLTQMIAESARFQLITNHIV-TNWF-----------------NSARLTSQLVRMQQSFGTFS
>TheobromacacaoCACC0102492
YQTFIQSL---------RSILSSSTS------------HN--IDVLM--PQTH--------SLSWLDIRLTS----GA--ST-IILRIDKRNLYVRGYS--------RD-EGAKFWEFS-DSSMI----------------------------SG-----SSPLAYAGSYVDGYTFIDAA-----GQD--VTRETLQLGLPNLSNAIANLARALDPNSTQ--------------------------NNALQNCARALLVLTQMIAESTRFQLITDHIV-KNWY-----------------NSAPLTSQLVELQQGFVSFS
>TheobromacacaoCACC01024922
YQTFIQSL---------RSILSYSTS------------HD--INVLM--PQTQ--------PLSWLDIRLTS----GD--ST-IILRIDKRNLYVRGYS--------RD-DGATFWEFK-DTSLI----------------------------PG-----SRTLTYTGSYVKGITLIKVA-----D----VNRQTLPLGLSNLRTAILDLARNEDP--TD--------------------------KDALKDCARALLLLTQMIAESIRFQLITDHIV-TNWY-----------------NSAPLTLQLVELQQGFGDFS
>CordycepsmilitarisAEVU01000543
YKKLLEDL---------RGELEACR-------------RPVALHVLP--PQTPNPTAA---TVDWFDLGLHT----GG--FT-ITVRLQADNLYLLAYR------V-EGFANPEWRALA-DAG-----------------------PLV----PG-----SRALPGGFTYSR---LETQA-----D----LRRPELPLGLGAFRGAASYLATHLQDPRN---------------------------QDEKKALAKSLLVLVQMLSEALRFRVIGDHVA-A--------------------EGAQITERMARLENDWADIS
>BrachypodiumADDN01000393
YGSFIDDL---------RRRFGKRGHFS----------HN--RPVLP--PFDE-TVP----PRWWFHVVLRTT---QT--TT-LTLAIRADNLYLEGFR------S----SDNTWWELT---------------------------QGFI---PG-----ATYMGFGGSYSD---LLGET----------DAMVRVELGPQQMTEAVNVLAGRRRADKGS--------------------------EAKQKQAGKMLATLLLMVNEATRFVTVSAFVA-GLMHPKV--------AGT---KSGVITALMKEQVNGWSDLS
>HordeumM62905
YATFIAGI---------RNKLRNPAHFS----------HN--RPVLP--PVEP-NVP----PSRWFHVVLKAS---PT--SAGLTLAIRADNIYLEGFK------S----SDGTWWELT---------------------------PGLI---PG-----ATYVGFGGTYRD---LLGDT----------DKLTNVALGRQQLADAVTALHGRTKADKPS--------------------------GPKQQQAREAVTTLLLMVNEATRFQTVSGFVA-GLLHPKA--------VEK---KSGKIGNEMKAQVNGWQDLS
>TriticumD13795
YVTFINGI---------RNKLRNPGHSS----------HN--RPVLP--PIEP-NVP----PSRWFHIVLKTS---PA--STGLTLATRADNLYWEGFK------S----SDGTWWELT---------------------------PGLI---PG-----ATHVGFGGTYRD---LLGDT----------DKLTNVALGRQQMADAVTALYGRTKADKTS--------------------------GPKQQQAREAVTTLLLMVHEATRFQTVSGFVA-GVLHPK----------EK---KSGKIGNEMKAQVNGWQDLS
>OryzaAB051107
YGDFIAGI---------RSRVANPRHFS----------RN--RPVLP--PVEP-PPP----PRRWFHVVLRAS---PT--AA-LTLATRADNLYLEGFR------S----SDGRWWELT---------------------------PGILGAAPG--GAAATYVGFGGSYRD---LLGDT----------DRLTVVTLGPQQMAQAVNALAARRPADLAN--------------------------GAAQRRAMDAVAALLLMVHEATRFQTVSRLVA-GLMHPKA---------AS---KSGAITTAMRKQVNGWQVLS
>MODZeaMaysM77122
YSAFIASV---------RKDVIKHCTDH----------KGIFQPVLP--PEKKV-------PELWFYTELKT----RT--SS-ITLAIRMDNLYLVGFR------T----PGGVWWEFGKDGDT----------------------HLL--------GDNPRWLGFGGRYQD---LIGN-----------KGLETVTMGRAEMTRAVNDLAKKKK-M---ATLEEEEVKMQMQMPEAADL-AAAAAADPQADTKSKLVKLVVMVCEGLRFNTVSRTVD-AGFNSQ---------------HGVTLTVTQGKQVQKWDRIS
>ZeadiploperennisEU725161
YSAFIASV---------RKDVIKHCTDH----------KGIFQPVLP--PEKKV-------PELWFYTELKT----RT--SS-ITLAIRMDNLYLVGFR------T----PGGVWWEFGKAGDT----------------------HLL--------GDNPRWLGFGGRYQD---LIGN-----------KGLETVTMGRAEMTRAVNDLAKKKK-M---ATLEEEEVQMQMQMPEAADL-AAAAAADPQADTKSKLVKLVVMVCEGLRFNTVSRTVD-AGFNSQ---------------HGVTLTVTQGKQVQKWDRIS
>ZeamaysBT037982
YSAFIASV---------RKDVIKHCTDH----------KGIFQPVLP--PEKKV-------PELWFYTELKT----RT--SS-ITLAIRMDNLYLVGFR------T----PGGVWWEFGKDGDT----------------------HLL--------GDNPRWLGFGGRYQD---LIGN-----------KGLETVTMGRAEMTRAVNDLAKKKK-M---ATLEEEEVQMQMQMPEAADL-AAAAAADPQAGTKSKLVKLVVMVCEGLRFNTVSRTVD-AGFNSQ---------------HGVTLTVTQGKQVQKWDRIS
>ZeadiploperennisDQ147068
YSAFIASV---------RKDVIKHCTDH----------KGIFQPVLP--PEKKV-------PELWFYTELKT----RT--SS-ITLAIRMDNLYLVGFR------T----PGGVWWEFGKDGDT----------------------HLL--------GDNPRWLGFGGRYQD---LIGN-----------KGLETVTMGRAEMTRAVNDLAKKKK-M---ATL-EEEVQMQMQMPEAADLAAAAAAADPQADTKSKLVKLVVMVCEGLRFNTVSRTVD-AGFNSQ---------------HGVTLTVTQGKQVQKWDRIS
>PanicumFl902192
YGAFIAAV---------RKQVTKYCTDR----------TGVLQPVLP--PEKKV-------PELWFYTELKT----KT--SS-ITLAIRMDNLYLVGFR------T----PAGVWWEFGKEGGT----------------------HLL--------YDNPRWLGFGDKYKD---LIGD-----------NGLETVAMGRQEMTGAVNYLAKKTM------TLEEEEQLLQ------------AAAADPQADAKNSLVKLVIMVCEGLRFWTVSRKVD-EGFNNK---------------QEVKLTAMQGKQVQKWDRIS
>ZeadiploperennisDQ147051
YSAFITSV---------RKDVIKYCTNH----------TGIVQPVLP--LEKKV-------PELWFYTELKT----KT--RS-ITLAIRMDNLYLVGFK------T----PGGVWWEFGKDGDT----------------------HLL--------DDNAKWLGFGGRYQD---LIGS-----------KGLETVTMGRAEMTTAVNYLAKK-TTTLAEAAAEEEE-LLL------------QAAADPKADEKSNLAKLVIMVCEGLRFFTVSRKVD-EGFKKP---------------QAVTISALEGKQVQK*----
>ZeamaysL26305.1
YSAFITSV---------RKEVIKYCTNH----------TGIVQPVLP--LEKNV-------PELWFYTELKT----KT--RS-ITLAIRMDNLYLVGFR------T----PGGVWWEFGKDGDT----------------------HLL--------DDNAKWLGFGGRYQD---LIGS-----------KGLETVTMGRAEMTTAVNYLAKKTTTTLAEAAEEEEELLLL------------QAAADPKAEEKSNLAKLVIMVCEGLRFFTVSRKVD-EGFKKP---------------QAVTISALEGKQVQKWDRIS
>SorghumbicolorABXC01000035
YGGFISGV---------RNQLVRHARAT----------RHLELVLLH--PQEEDPK-----KAPWFRVALRCS---SSGDSA-VLLRVRTDNLYISGYQ------S----SDGRWWEFR----------------------------------GGSVIDAATELAFTDSYES---MGRAA-----G----LELESVTLSKKDLEAAVGQLAAAAGRRPSAGGAG----------------------SSSQQDTARSLMVVAVMVCEAIRFRSVAGALA-HVMCNAA--------------RFGTLPAHMVAQVKNWSSLS
>MagnaporthepoaeADBL01002728
YDSLIKTI---------RERLAVGESI-----------EG--VPILA--PQVP-AGG----QLEFFDVNLSYTDRGTT--AT-VQARFRTDNLYLVRYR---------PANSDVW----------------------------------------------TELDGRENYNN---LTTDA-----G----MGLEDIPLSSSRIGAAVTTLAGG---------------------------------ETDPGRRARAILTLIFAIAEAARFRDISTLIS-NSWW-----------------NESTPGVQFANRVRSWARLS
>MicmoShEEP74218
YEDLITLI---------RVQNQLSAN----------------TPVTP--APTASDAD----PAGYFSVALVA----GG--RR-IELVIRRDDLYLVGWYQADQDRA---GDADVYFRFRHDRSGS--------------------PYDF----RRTTRTRIVDLTFTGSYLD---LGYPA----------EKRKALNLGGGALIKALQLLS-----------------------------------GTNGQQPNEALVVTIQMVLEAARFHPLFEHLR-EHWD-----------------EWGAPPPALVDLQNNWGDLS
>ZeamaysNP001159316.1
FEEYIGEL---------REAVRDPTEPPPLAA------THPNLYRLRQTTRRE--------PRQWLHLRMVA----RN--AE-IIVWIRTDNLYVVGFE----------QVRGARYEFGVDPANDAKEKNKKKKDKEKKAKKKNKKEDQEQQERRPLISGATFLGFNGGYGD---LRQLQ-----TGPDPERRTVPDLGREPLVEAIQGLAAYT--------------------------------PAAPGLVRDWLRTIVVTVSESLRLHNVCRHIA-RLLLGEY--------TRGWL------DQSLVDCIRDWGDVS
>StreptomycescoeAL939130
YRSVVQQL---------RRGAGHLI-------------HG--NNIYETMGQGQ--------NAGLVALNLYNADWVHQ-----TTLYFNASNLYLVGFK------S----RTGQAYLFS-DASANARE-----------EVG-----------REVRGAPVTTLPFAGSYTS---LVNTL----PG----AETEPTTIGIYAIQTNMEALARTPNPAAAT--------------------------GAYRGSIARAMLIMIGAFAEAARFPMFRDHFE-AAFRRFA--------N-----PSVVVTPTMQALRTAWGQMS
>StreptomycesscabieFN554889
YWNMVAAMHRVTGHDFFRDTLDETTTN----------------------------------GNALFQVSVHRYG--TY---V-GALYFWTNDLYLAGFY--------QAGEGGGHYAFN-EPRRARF--------------------------NELLRIQSTALPWNGSYTD---FSGNA-----GDQ--GSRSNLQINGPRLDNALQQLGRAGSHLQS---------------------------QNGRAVLSQALVMIIQATSEAARFGRIFDNIR-TNIRDYH--------T-----GGAQMGAENVNLQQNWGTIS
>BurkholderiaZP06230219
YVQSLGAI---------RAAMGDAMSLTNIP-------GNKILYQLR--PDASN-------IVEGVTIEIIGVGRNNSPSNRDVRFVINPSDLYLTGFI-----------VGRIFYRFS-DFSDTAS-------------------GRVQVNAPRHLVDFTIDMTVDSSYLS---LARSA-----GVS--ADRTDLSIDRYSLMKGYRDLINHVSST-----------------------------RTINGAEARALLSYATVLSEAVRFRSIQGNFA-STALGDD--------AF----TPYRLSLEDSNRTTRWDRLS
>RickettsiellagrylliZP02062680
YVDSLNKI---------RERIGIRLPNLTTSQ------GNMSISVFVLSPSA---------SNIGIIVTLQGIDYDDPNTSVPIRLVLSPENLYLAGFI-----------QGNTFYRFR-DRQNTVL--------------------------PSDIHVQIVDLTTGSDYTE---LERVG-----D----VRRDRLQINRHSLVTSYRDLNQFSG-------------------------------TALNQASARAMLRFITVLPEALRFRQIQRNFR-PVLSQTA--------SN----SHYIMSPSNISLTLNWGGLS
>SLT1EscherichiaEF441598
YVDSLNVI---------RSAIGTPLQTI--SS------GGTSLLMID-------SGS----GDNLFAVDVRGIDPEEGRFNN-LRLIVERNNLYVTGFV---------NRTNNVFYRFA-DFSHVTF--------------------------PGT---TAVTLSGDSSYTT---LQRVA-----G----ISRTGMQINRHSLTTSYLDLMSHSG-------------------------------TSLTQSVARAMLRFVTVTAEALRFRQIQRGFR-TTLDDLS--------G-----RSYVMTAEDVDLTLNWGRLS
>SLT2EscherichiaAF500192
YVSSLNSI---------RTEISTPLEHI--SQ------GTTSVSVIN-------HTP----PGSYFAVDIRGLDVYQARFDH-LRLIIEQNNLYVAGFV---------NTATNTFYRFS-DFTHISV--------------------------PGV---TTVSMTTDSSYTT---LQRVA-----A----LERSGMQISRHSLVSSYLALMEFSG-------------------------------NTMTRDASRAVLRFVTVTAEALRFRQIQREFR-QALSETA--------------PVYTMTPGDVDLTLNWGRIS
>StreptomycesEDX25168.1
YRLLASSI---------RSRAALAQCLPGRAGNEEVSARY--LPVRI--------------QLRGLFIELF------------IELRTQNSVLRITGFRNTFENWQ--APPEGRFRHVR-DAVAP----------------------------PGV--HHAEALSFEGEVPA---LEAAA-----E----VGRTGLSLGRRPMMKAVMWLHR----------------------------------NTDPKCTALGMLVLGEMLCEAASSPVLAQEMS-RIWMTGG--------PLPAR-TEP----------VPSKSAA
>StreptomyceslysoAGDC01002112
YRSLTSTI---------RAKADDAQGFFGGAGRKEGEMPH--LPLHI--------------KLRGLLIELF------------IELRPRNTSLRIAGFRNLVENGQ--APPEASVHRVR-DAVAP----------------------------QGV--DRTETLPFGGDRAD---LETAA-----A----VRRAGIMLGRSHLSLAVIRLHR----------------------------------NHDPRSTAYGMLVLSEMLCEAARYPALADAMS-RLWTTGG--------RL-----------------------*
>StreptomycesspEDX20776.1
YQLLTSTI---------RSRAEDAQGFFGGDSRQPGEMAY--LPLQV--------------QVRDVFIELY------------IELRLQDAGMRIVGFRNAFESGE--APSEECVRHVQ-DSIAP----------------------------PGI--RRTEVLPFGGSRSD---LESAA-----A----VRRLGIFLGRRPLGIAVTWLHR----------------------------------NRDPKCTAHGMLVLSEMICEAARYPALADVMS-RIWMTGG--------RL------------------ETAAAA
>FlavobacteriumCP003222.2
YNSNIQNI---------RDAFRGNAN----------------VPNVLQVKVKI--------NEASCLLYLNAAF--ES---R-ACIPAPNASLYVIGFK------G----GDGRDYLFNIEPFPN----------------------------PELKGVNSVSLPVDGSCRS---LGHAS-------------SLPIINKAELETLVRTISNFKG-------------------------------TIISSALSSALTKIIIITCEASRFKSVETDVY-NMLRTST--------PFD--------ASTRYDMIKRWNTTL
>StreptomycesxinghaiensisAFRP01002228
VQRLICSM---------RERFADPDP----------------TPVGPHGFTRRLIGTGDEGTRNWGLVGVGHLNYLDA--DE-VQLVVDPDDLYIRGFY---------RRSNNTLYHFRGAGVPD---------------------ELL----RGA---NRVQLGFPENYRD---LATIT-----------------VDQANIRGAVDSLLHNSQ-------------------------------TGVGSPLQSALELMAVTLAETARNRMINHEVY-NALRQDG--------AWH--------VGAHADVITSWNHMG
