# Supplementary material for: Revising the Taxonomic Distribution, Origin and Evolution of Ribosome Inactivating Protein Genes
Source: PLoS One. 2013 Sep 5;8(9):e72825. doi: 10.1371/journal.pone.0072825 (PMC3764214; doi:10.1371/journal.pone.0072825)
Supplement: Dataset S2 — Data matrix. The aligned sequence data is presented in Fasta format. (FAS) [file pone.0072825.s002.fas]

>SLT1EscherichiaEF441598
YVDSLNVIRSAIGTPLQ------T-I----SSG--GTS--LL--M---IDS--G--------S---G--D--NLFAVD-VRGIDPE--EGR--FNNLRLIVERNNLYVTGFVNR-TN------------NV--FYRFAD-FSH-V-------------------------------------------TFPG--------TTAVTLSGD-SSYTT----------LQRV---A--G-----I--S-RT--GMQINRHSLTTSYLDLMSH-S-----------------------------GTSLTQSVARAMLRFVTVTAEALRFRQ-IQRGFRTT-LDDLS---------------G--R--------------------SYVMTAEDVDLTLNWGRLS
>SLT2EscherichiaAF500192
YVSSLNSIRTEISTPLE------H-I----SQG--TTS--VS--V---INH--T--------P---P--G--SYFAVD-IRGLDVY--QAR--FDHLRLIIEQNNLYVAGFVNT-AT------------NT--FYRFSD-FTH-I-------------------------------------------SVPG--------VTTVSMTTD-SSYTT----------LQRV---A--A-----L--E-RS--GMQISRHSLVSSYLALMEF-S-----------------------------GNTMTRDASRAVLRFVTVTAEALRFRQ-IQREFRQA-LSETA------------------P--------------------VYTMTPGDVDLTLNWGRIS
>StreptomycescoeAL939130
YRSVVQQLRRGAGHL---------I-------H--GNN------I---YETMGQG--Q-N---------A--GLVALN-LYN------A-D-WVHQTTLYFNASNLYLVGFKSR-TG-------------Q--AYLFSD-ASA--------------------------------NA---RE--EVGREVRGA--------PVTTLPFA-GSYTS----------LVNT---LP-G-----A--E-TE--PTTIGIYAIQTNMEALART-PNPAA----------------------AT--GAYRGSIARAMLIMIGAFAEAARFPM-FRDHFEAA-FRR-----------------FANP--------------------SVVVTPTMQALRTAWGQMS
>StreptomycesscabieFN554889
YWNMVAAMHRVTGH---------D-F----FRD----T------L----DE--TT-----T-N-------GNALFQVS-V------H-RYG--TYVGALYFWTNDLYLAGFYQAGEG------------GG--HYAFNE-PRR-A------R-------------------------F---N--E---LLR---------IQSTALPWN-GSYTD----------FSGN---A--G-----DQGS-RS--NLQINGPRLDNALQQLGRA-GSHL-------------------------QSQNGRAVLSQALVMIIQATSEAARFGR-IFDNIRTN-IRDYH---------------T--G--------------------GAQMGAENVNLQQNWGTIS
>StreptomycesspEDX20776.1
YQLLTSTIRSRAEDAQG------F-F------G--GDS------R---QPG--E---------------M--AYLPLQ-VQ-----V-RDVFIELYIELRLQDAGMRIVGFRNA-F--------------E--SGE----APS-E-----EC------------------VRHVQ--D---S--I---APPG-----I--RRTEVLPFG-GSRSD----------LESA---A--A-----V--R-RL--GIFLGRRPLGIAVTWLHRN--------------------------------R-DPKCTAHGMLVLSEMICEAARYPA-LADVMSRI-WMTG-G--------------R-----------------------------------LETAAAA
>StreptomycesEDX25168.1
YRLLASSIRSRAALAQC------L-P------G--RAG------N---EEV--S---------------A--RYLPVR-IQ-----L-RGLFIELFIELRTQNSVLRITGFRNT-F--------------E--NWQ----APP-E-----GR------------------FRHVR--D---A--V---APPG-----V--HHAEALSFE-GEVPA----------LEAA---A--E-----V--G-RT--GLSLGRRPMMKAVMWLHRN--------------------------------T-DPKCTALGMLVLGEMLCEAASSPV-LAQEMSRI-WMTG-G--------------P--L-------------------------PART-EPVPSKSAA
>MicmoShEEP74218
YEDLITLIRVQNQLS----------A---------NTP------V---TPA-PTA--S-DA-D---P--A--GYFSVA-LVA---GG-------RRIELVIRRDDLYLVGWYQA-DQ------DRAGDADV--YFRFRH-DRS-G------S-----------------------------P--Y---DFRRT---TR--TRIVDLTFT-GSYLD----------LGYP---A--------E--K-RK--ALNLGGGALIKALQLLSGT----------------------------------NGQQPNEALVVTIQMVLEAARFHP-LFEHLREH-WDEWG-----------------------------------------APPPALVDLQNNWGDLS
>RickettsiellagrylliZP02062680
YVDSLNKIRERIGIRLP------N-L--TTSQGNMSIS--VF--V---LSP--S--------A---S--N--IGIIVT-LQGIDYDD-PNT--SVPIRLVLSPENLYLAGFIQG-N--------------T--FYRFRD-RQN-T-------------------------------------------VLPSD---IH--VQIVDLTTG-SDYTE----------LERV---G--D-----V--R-RD--RLQINRHSLVTSYRDLNQF-S-----------------------------GTALNQASARAMLRFITVLPEALRFRQ-IQRNFRPV-LSQTAS--------------N--S--------------------HYIMSPSNISLTLNWGGLS
>StreptomyceslysoAGDC01002112
YRSLTSTIRAKADDAQG------F-F------G--GAG------R---KEG--E---------------M--PHLPLH-IK-----L-RGLLIELFIELRPRNTSLRIAGFRNL-V--------------E--NGQ----APP-E-----AS------------------VHRVR--D---A--V---APQG-----V--DRTETLPFG-GDRAD----------LETA---A--A-----V--R-RA--GIMLGRSHLSLAVIRLHRN--------------------------------H-DPRSTAYGMLVLSEMLCEAARYPA-LADAMSRL-W--------------------------------------------------------TTGGRL
>BurkholderiaZP06230219
YVQSLGAIRAAMGDAMS------L-T----NIP--GNK--IL-YQ---LRP--D--------A---SNIV--EGVTIE-IIGVGRNN-SPS--NRDVRFVINPSDLYLTGFIVG-R--------------I--FYRFSD-FSD-T------A-------------------------S---G--R---VQVNAPRHLV--DFTIDMTVD-SSYLS----------LARS---A--G-----V--S-ADRTDLSIDRYSLMKGYRDLINHVSS----------------------------TRTINGAEARALLSYATVLSEAVRFRS-IQGNFAST-ALGDDA--------------F--T--------------------PYRLSLEDSNRTTRWDRLS
>FlavobacteriumCP003222.2
YNSNIQNIRDAFRGNAN------V-P-----NV----L------Q---VKV--KI-----N-E---A--S--CLLYLN-A-A--------F--ESRACIPAPNASLYVIGFKGG-DG-------------R--DYLFNI-EPF-P--------------------------------N---P--E---LKG---------VNSVSLPVD-GSCRS----------LGHA---S--S----------LP----IINKAELETLVRTISNF-K-----------------------------GTIISSALSSALTKIIIITCEASRFKS-VETDVYNM-LRTST---------------------------------------PFD-ASTRYDMIKRWNTTL
>StreptomycesxinghaiensisAFRP01002228
VQRLICSMRERFADPDP------T-P---------VGPHGFTRRL---IGT--GD--E-GT-R---N--W--GLVGVGHLNY---LD------ADEVQLVVDPDDLYIRGFYRR-SN------------NT--LYHFRG-A-G-V------P-----------------------------D--E---LLRG--------ANRVQLGFP-ENYRD----------LATI-----------------------TVDQANIRGAVDSLLHN-S-----------------------------QTGVGSPLQSALELMAVTLAETARNRM-INHEVYNA-LRQDG---------------------------------------A-WHVGAHADVITSWNHMG
>Corynebacterium_YP_005709811
YRDLLARIGNAVSHP--------IV-------N--GIG------A---IPE--NT--A-T---------N--ARVDIE-VLT------S-E--GNAVTFHMLRRNMYIQAFTLS-GT----------------TYITSD-AFG--------------------------------R-----------GLIS-----------GAGLPFS-SDYAS----------LGAH---NT-G-----NISD-PT--LFTVGGASLDTLLCNLFHA-VE-------------------------NT--QNFNRSAARALYAAAILFSEATRFSPSLGRNIAQA-IEN-----------------GHP----------------------YNLTNADSEMIRNWGQLS
>GeloniumL12243
YVNFLNELRVKLKPEGN-------S-------H--GIP------L---LRK--K-----C-DD----PGK--CFVLVA-LSN------D-N--GQLAEIAIDVTSVYVVGYQVR-NR----------------SYFFKD-APD--------------------------------AA---YE--GLF---KNT--------IKTRLHFG-GSYPS----------LEGE---K--------A--Y-RE--TTDLGIEPLRIGIKKLDEN-AID-------------------------N---YKPTEIASSLLVVIQMVSEAARFTF-IENQIRNN-FQQ-----------------------------------------RIRPANNTISLENKWGKLS
>MODZeaMaysM77122
YSAFIASVRKDVIKHCT------D-H----KGI--FQP------V---LPP--EK-----K-V---P--E--LWFYTE-LKT--------R--TSSITLAIRMDNLYLVGFRTP-GG-------------V--WWEFGK-DGD--------------------------------------T--H---LLG---------DNPRWLGFG-GRYQD----------LIGN---K--G----------LE--TVTMGRAEMTRAVNDLAKK-KKMATLEEEEVKMQMQMPE-AADL-AAA-AAADPQADTKSKLVKLVVMVCEGLRFNT-VSRTVDAG-FNSQH---------------------------------------GVTLTVTQGKQVQKWDRIS
>ZeadiploperennisDQ147068
YSAFIASVRKDVIKHCT------D-H----KGI--FQP------V---LPP--EK-----K-V---P--E--LWFYTE-LKT--------R--TSSITLAIRMDNLYLVGFRTP-GG-------------V--WWEFGK-DGD--------------------------------------T--H---LLG---------DNPRWLGFG-GRYQD----------LIGN---K--G----------LE--TVTMGRAEMTRAVNDLAKK-KKMATLE-EEVQMQMQMPE-AADLAAAA-AAADPQADTKSKLVKLVVMVCEGLRFNT-VSRTVDAG-FNSQH---------------------------------------GVTLTVTQGKQVQKWDRIS
>ZeadiploperennisEU725161
YSAFIASVRKDVIKHCT------D-H----KGI--FQP------V---LPP--EK-----K-V---P--E--LWFYTE-LKT--------R--TSSITLAIRMDNLYLVGFRTP-GG-------------V--WWEFGK-AGD--------------------------------------T--H---LLG---------DNPRWLGFG-GRYQD----------LIGN---K--G----------LE--TVTMGRAEMTRAVNDLAKK-KKMATLEEEEVQMQMQMPE-AADL-AAA-AAADPQADTKSKLVKLVVMVCEGLRFNT-VSRTVDAG-FNSQH---------------------------------------GVTLTVTQGKQVQKWDRIS
>ZeamaysBT037982
YSAFIASVRKDVIKHCT------D-H----KGI--FQP------V---LPP--EK-----K-V---P--E--LWFYTE-LKT--------R--TSSITLAIRMDNLYLVGFRTP-GG-------------V--WWEFGK-DGD--------------------------------------T--H---LLG---------DNPRWLGFG-GRYQD----------LIGN---K--G----------LE--TVTMGRAEMTRAVNDLAKK-KKMATLEEEEVQMQMQMPE-AADL-AAA-AAADPQAGTKSKLVKLVVMVCEGLRFNT-VSRTVDAG-FNSQH---------------------------------------GVTLTVTQGKQVQKWDRIS
>ZeadiploperennisDQ147051
YSAFITSVRKDVIKYCT------N-H----TGI--VQP------V---LPL--EK-----K-V---P--E--LWFYTE-LKT--------K--TRSITLAIRMDNLYLVGFKTP-GG-------------V--WWEFGK-DGD--------------------------------------T--H---LLD---------DNAKWLGFG-GRYQD----------LIGS---K--G----------LE--TVTMGRAEMTTAVNYLAKK-TTTLAE-AAA--------EEE-EL-LLQ-AAADPKADEKSNLAKLVIMVCEGLRFFT-VSRKVDEG-FKKPQ---------------------------------------AVT-----ISALEGKQVQK
>ZeamaysL26305.1
YSAFITSVRKEVIKYCT------N-H----TGI--VQP------V---LPL--EK-----N-V---P--E--LWFYTE-LKT--------K--TRSITLAIRMDNLYLVGFRTP-GG-------------V--WWEFGK-DGD--------------------------------------T--H---LLD---------DNAKWLGFG-GRYQD----------LIGS---K--G----------LE--TVTMGRAEMTTAVNYLAKK-TTTTLAEAAE--------EEEELL-LLQ-AAADPKAEEKSNLAKLVIMVCEGLRFFT-VSRKVDEG-FKKPQ---------------------------------------AVTISALEGKQVQKWDRIS
>PanicumFl902192
YGAFIAAVRKQVTKYCT------D-R----TGV--LQP------V---LPP--EK-----K-V---P--E--LWFYTE-LKT--------K--TSSITLAIRMDNLYLVGFRTP-AG-------------V--WWEFGK-EGG--------------------------------------T--H---LLY---------DNPRWLGFG-DKYKD----------LIGD---N--G----------LE--TVAMGRQEMTGAVNYLAKK-TMTLEE-E------------E-QL-LQA-AAADPQADAKNSLVKLVIMVCEGLRFWT-VSRKVDEG-FNNKQ---------------------------------------EVKLTAMQGKQVQKWDRIS
>OryzaAB051107
YGDFIAGIRSRVANPRH------F-------SR--NRP------V---LPP--VE--P-PP-P---P--R--RWFHVV-LRA------S-P--TAALTLATRADNLYLEGFRSS-DG------------R---WWELTP-GI--------------------------------------LG--A-APGG----------AAATYVGFG-GSYRD----------LLGD---T--D--------R-LT--VVTLGPQQMAQAVNALAAR-RPAD-----------------------L-ANGAAQRRAMDAVAALLLMVHEATRFQT-VSRLVAGL-MHPKAA--------------S--K--------------------SGAITTAMRKQVNGWQVLS
>TriticumD13795
YVTFINGIRNKLRNPGH------S-------SH--NRP------V---LPP--IE--P-NV-P---P--S--RWFHIV-LKT------SPA--STGLTLATRADNLYWEGFKSS-DG------------T---WWELTP-GL--------------------------------------------I-------------PGATHVGFG-GTYRD----------LLGD---T--D--------K-LT--NVALGRQQMADAVTALYGR-TKAD-----------------------K-TSGPKQQQAREAVTTLLLMVHEATRFQT-VSGFVAGV-LHPKE---------------K--K--------------------SGKIGNEMKAQVNGWQDLS
>HordeumM62905
YATFIAGIRNKLRNPAH------F-------SH--NRP------V---LPP--VE--P-NV-P---P--S--RWFHVV-LKA------SPT--SAGLTLAIRADNIYLEGFKSS-DG------------T---WWELTP-GL--------------------------------------------I-------------PGATYVGFG-GTYRD----------LLGD---T--D--------K-LT--NVALGRQQLADAVTALHGR-TKAD-----------------------K-PSGPKQQQAREAVTTLLLMVNEATRFQT-VSGFVAGL-LHPKAV--E-----------K--K--------------------SGKIGNEMKAQVNGWQDLS
>MuscariAF289116
YTAFIGKIRSRLEDTNV------A-G----VRP--NIP------V---LPV--YN--Q--I-R---P--P--QGFDIV-LT-------A-G--AHTTTARFRRDNLYLVGYEMK-TD------------T---WLEFGR-RRD--------------------------------------P--Q---L--I--------RGSEFLGFD-GSYTD----------LERH---A--G--------S-VT--KMDINRAILMTSVQDLTES-T-----------------------------T---TSVRAKALVVVIQMICEAARFIS-VENHFASN-LATQ-------------------R--------------------AKLPLWMMEDLQKNWARIS
>PAPPhytolaccaAY547315
YATFLNDLRNEAKDPSL-------KC------Y--GI----P--M---LPN--TN------------TNP--KYVLVE-LQG------S-N--KKTITLMLRRNNLYVMGYSDP-FETN----K-----CR--YHIFND-ISG-T-----ERQ----------------------DV---ET--TLC---PNA---NS--RVSKNINFD-SRYPT----------LESK---A--GV----K--S-RS--QVQLGIQILDSNIGKISGV-----------------------------M--SFTEKTEAEFLLVAIQMVSEAARFKY-IENQVKTN-FN-------------------R----------------------AFNPNPKVLNLQETWGKIS
>ClerodendrumEU839992
YTTFITSLRNAARDASL-------RC------Y--GI----P--M---LPP--TT------------QQP--KYVLVK-LEA--------D--AKTVTLIYKRNNLYIMGYSDP-FNG-----R-----CR--YHIFSD-FTG-T-----ERT----------------------EA---IN--TLC---PDS---NN--REQKDIRYE-SNYPS----------IENK---A--G-----K--S-RT--QVELGINILKSSIGKISGV-----------------------------S--TFTESVEAGFFLVAIQMTAEAARYKY-IENLVKTN-FN-------------------R----------------------NFLPDHDMIRLEETWGKIS
>SaponariaAM748700
YSSFVDKIRNNVKDPNL-------KY------GGTDI----A--V---IGP---P------------SKE--KFLRIN-FQS--------S--RGTVSLGLKRDNLYVVAYLAM-DNTN----V-----NR--AYYFRS-EIT--------S-----------------------AE---LT--ALF---PEA---TT--ANQKALEYT-EDYQS----------IEKN---A--QITQGDK--S-RK--ELGLGIDLLLTSMEAVNKK--------------------------------ARVVKNEARFLLIAIQMTAEVARFRY-IQNLVTKN-FP-------------------N----------------------KFDSDNKVIQFEVSWRKIS
>DianthusAF219236
YSSFLDQIRNNMRDPKL-------KY------CSTEI----A--V---IKA--PS------------VAD--KFLRIN-FQG--------P--RGTVSLGLARVNLYVVAYFAV-DNRN----V-----NR--AYYFRT-EIN--------S-----------------------AE---LR--TVF---PEV---TV--ANQRPLEYT-EDYQS----------IEKN---A--KITTGDK--S-RK--ELGLGIDLLISTIDKVNKK--------------------------------VRVVKDEARFLPNWIQMSAEAVRFRY-IQNLVTRN-FP-------------------K----------------------KFNSDNTVIQYQTSWGKIS
>DianthusX59260
YSSFLDQIRNNVRDTSL-------IY------GGTDV----A--V---IGA--PS------------TTD--KFLRLN-FQG--------P--RGTVSLGLRRENLYVVAYLAM-DNAN----V-----NR--AYYFKN-QIT--------S-----------------------AE---LT--ALF---PEV---VV--ANQKQLEYG-EDYQA----------IEKN---A--KITTGDQ--S-RK--ELGLGINLLITMIDGVNKK--------------------------------VRVVKDEARFLLIAIQMTAEAARFRY-IQNLVTKN-FP-------------------N----------------------KFDSENKVIQFQVSWSKIS
>MirabilisD10227
YLSFITNIRTKVVDKTE-------Q-------C--TI----Q--K---ISK--T-------------FTQ--RYSYID-LIV------S-S--TQKITLAIDMADLYVLGYSDI-ANN-----K-----GR--AFFFKD-VT---------E-----------------------AV---AN--NFF---PGA---TG--TNRIKLTFT-GSYGD----------LEKN---G--G--------L-RK--DNPLGIFRLENSIVNIYGK-A------------------------------GD-CKKQAKFFLLAIQMVSEAARFKY-ISDKIPSEK-Y-------------------E----------------------EVTVGEYMTALENNWAKLS
>MirabilisAY148091
YPPFITNMRNVLSEKDK-------NG------K--DVL--LC--TMKKIST--T-------V-----PSP--RYAYVD-IKA------S-A--TQTVTLAIDRTNTYVLGYRDI-FGG-----T-----DR--AAFFKD-VY---------D-----------------------DA----K--DLF---PDA---KG--KNRIKLSYG-SQYTT----------LG-----------------D-RT--KVPLGIKSLRISITAIYGE-A-A-------------------------G--TDLDKNRREFFLLALQMVAEATRFKY-ISDKIPTERDY-------------------D----------------------TLKVDNHMIALENGWDLLS
>SpinaciaAB070925
YSSFMTRLRNAVEAPTR-------A-------C--GLQ------S---TRS--T-----P-L-----PGA--EYIHVD-LKI------S-N--TQWVTLGIDVKDFYVWGYQDN-VRYNG---N-----YR--ASFLND-APQ-A-------------------------------A---KN--NLF---RGS-------T-IRTTRFG-GNYNS----------LEPA---A--G-----I--T-RR--NLVLGIQNLDGAIRTVYGK-QES-------------------------E--LNKGNAEARFFLIAIQMVAEAARFKF-MEEAIVRN--DN------------------T-----------------------PDFKRKMVAFQNDWDPIS
>BouganinAF445416
YPTFIQDLRNELAKGTP-------V-------C--QL----P--V---TLQ--TI------A-----DDK--RFVLVD-ITT------T-S--KKTVKVAIDVTDVYVVGYQDK-WDG-----K-----DR--AVFLDK-VP---------T-----------------------VA---TS--KLF---PGV-------TNRVTLTFD-GSYQK----------LVNA---A--K-----V--D-RK--DLELGVYKLEFSIEAIHGK-T------------------------------IN-GQEIAKFFLIVIQMVSEAARFKY-IETEVVDRGLY-------------------G----------------------SFKPNFKVLNLENNWGDIS
>AbrinM98344
YKQFIEALRERLRGG--------LI-------H--DIP------V---LPD--PT--T-L-Q-----ERN--RYITVE-LSN------S-D--TESIEVGIDVTNAYVVAYRAG-TQ----------------SYFLRD-APS--------------------------------SA---SD--YLF---TGT--------DQHSLPFY-GTYGD----------LERW---A--H-----Q--S-RQ--QIPLGLQALTHGISFFRSG-----------------------------G---NDNEEKARTLIVIIQMVAEAARFRY-ISNRVRVS-IQT-----------------GT----------------------AFQPDAAMISLENNWDNLS
>AbrusEU008736
YKQFIEALRASLTDR--------LI-------H--GIP------V---LRD--PT--T-V-E-----ERN--RYITVE-LSN------S-E--RESIQVGIDVTNAYVVAYRAG-TQ----------------SYFLRD-APR--------------------------------YA---ST--YLF---TDT--------QQHSLRFD-GSYSD----------LQRW---A--Q-----Q--S-RE--QISLGLQALTHAISFLHSG-----------------------------T---NDDRERAHTMIVIIQMASEAARYRY-ISNRVGVS-IRT-----------------ST----------------------AFQPDPAMLSLENNWDNLS
>Ximenia_CAJ38823
YNQFVRDLRDRLARHND------RR-------H--GVP------V---LRQ--PG--X-V-L-----ENE--RFILVE-LTN------MAE--DXTMTWAIDVTNLYLVGYQVG-RS-----------------YFFRG-XPE--------------------------------EA---TR--NLF---XDT--------TXQSYDFT-GDYTQ----------LRPR---A--G-----V--GNID--SITLGFNQLDESINYLFRH-SGQ-------------------------XHTEEEKNKQATAMIVCIVMIAEAVRFRY-IQGTLAGT-IIGDG---R-----------YR----------------------SFNNNGAVARFINTWQDLS
>ViscumAF508915
YFRFITLLRDYVSSGS-------FS-------N--EIP------L---LRQ--ST--IPV-S-----DTQ--RFVLVE-LSN------E-G--GDSITAAIDVTNLYVVAYQAG-NQ----------------SYFLRD-APR--------------------------------GA---ET--HLF---TGT--------TRSPLPFN-GSYPD----------LERY---A--G--------H-RD--QIPLGIDQLIQSVTALRFP-----------------------------G---GSTRTQARSIIILVQMISEAARFNP-ILWRLRQY-INS-----------------GA----------------------SFLPDMYMLELETSWGQQS
>CinnamomumAY039801
YTQFIEALRAQLASGE-------EP-------H--GIP------V---MRE--RS--T-V-P-----DSK--RFILVE-LSN------WAA--DSPVTLAVDVTNAYVVAYRTG-SQ----------------SFFLREDNPD--------------------------------PA---IE--NLL---PDT--------KRYTFPFS-GSYTD----------LEGV---A--G-----E--R-RE--EILLGMDPLENAISALWIS-N---------------------------L---NQQRALARSLIVVIQMVAEAVRFRF-IEYRVRGS-ISR-----------------AE----------------------MFRPDPAMLSLENKWSALS
>IRAbIrisAF256085
YSAFIQSLRTHLSSGTS-------E-------Y--GIP------L---MRA--QN----P-S-----SSQ--ELLLVE-IFG------W-D--NEPVTLVLNLVNAYVIAYQAQ-G--------------H--YYLLHD-TPD-N------------------------------------P--QLY----GS-------D-AHRLSFD-GSYPA----------LQHV---A--G-----E--Y-RE--NIDLGINELGSAILVLHQW-SPP-----------------------------TVERTVARSFIVLIQMVSEAARFRA-IETRVRRN-IIQVG---D-----------YR----------------------SFRPGAGMLDLETNWGTLS
>RArIrisAF256084
YSAFIQSLRTHLSSGTS-------E-------Y--GIP------L---MRA--QN----P-S-----SSQ--QLLLVE-IFG------W-D--NEPITLVVNLVNAYVIAYQAQ-N--------------R--YYLLHD-TPD-N------------------------------------P--QLY----GS-------N-PHRLSFD-GSYPA----------LQRV---A--A-----E--N-RE--NIELGINELGSAILVLHQW-SPP-----------------------------TVERSVARSLIVLIQMVSEVARFRA-IETRVRRN-IIQVG---D-----------YR----------------------SFRPGAGMLDLETNWEPLS
>RIPA3IrisU78041
YSDFLQNLRNRLSSGTS-------V-------H--DIP------L---LPA--QS----G-------SQQ--DLLFVR-LFD------W-G--NRPITLVLNRVNAYVVAYQAQ-N--------------R--FYLLAD-TPA-N------------------------------------P--QVY----GN-------N-PHRLTFI-GSYGA----------LQNV---A--K-----Q--N-RE--NIDLGINPLATAISTLHNW-SPP-----------------------------TVETSVARSLIVLIQLVSETARFRA-IEQRVTNN-IIDQVTPIR-----------YD----------------------NFRPSVGIIDLQTNWQTLS
>BougainvilleaABI64066
YSTVIQELRNALANGAP-------V-------C--NF----P--V---TAK--TI------A-----NDK--RFVLVD-LTT------T-S--MKTITLAIDVTDVYVVGYRDL-YNN-----K-----DR--AVFLAE-VP---------S-----------------------VA---IH--DLF---PGV-------TNREMLTFS-GHYQK----------LQEA---A--K-----V--N-RE--NLELGVNKLGFAIESIYGK-A------------------------------LN-GKDIARFFLIAIQMMSEAARFKY-IENEVSN-GLY-------------------G----------------------SFTPNPKVLNLENNWGDIS
>ElaeisEL690296
YTQFMKDLRDQLASGDE-------R-------Y--GIP------V---LRD--PS--T-V-P-----DSQ--RFLLVE-LSN------W-G--EASVTLAVDVINAYVVAYQAG-D--------------Q--SYFFRD-APD-V-------------------------------A---FS--NLF---TNT-------E-RQTLSFN-SSYPA----------LQRV---A--G-----E--D-RE--NIDLGILALEEAISSLHRT-SS------------------------------VQQNTQARSLIVSIQMVSEAARFRY-IEQRVRQS-ITSG----G-----------YQ----------------------TFRPDASMLSLENNWGALS
>CurcinAY069946
YAQFIKDLREAFGFSYS-------S-------H--EIP------V---LRA--T-----V-A-----PNQ--KFIVAK-VIN------V-A--NLEVSLGLNVVNAYLVGYKVG-G--------------T--SYFFND-PES-L------A-----------------------DA---KT--YLF---TDT-------K-QQTLSFT-GSYAD----------FLSR---A--N-----V--H-RE--DVDLGVQALDNYIYTLEKS-S--------------------------------KPADIAKPLVGFIEMVPEAARFKY-IEKKVLSQ-ISK-----------------------------------------TLRPGGDIISLENNWGDLS
>PanaxDQ683359
FNNFVDAVRDLVVSGP-------PV-------H--GLL------R---LRD--RS--T-V-P-----ISQ--RFILVE-LYN------Y-E--ATPITLAIDVTNLYVVGYRTG-DL----------------FYYFLD-SAV---------------------------------D---TP--GIF---REL--------PHIELPFN-SSYPA----------LQHE---A--G--------D-RV--NIPLGITELDQSIQDLRHY-R---------------------------------RTNLARPFIVVIQMVSEAVRFRY-IENLVVLS-IRADG---S-----------RQ----------------------NFRPTRTMISLENNWDTLS
>VolkenAJ537497
YTRFIRVLRDELAGGVS-------P-------Q--GIR------R---LRN--PA--E-I-Q-----PSQ--GFILIQ-LTG--------Y--VGSVTLIMDVRNAYLLGYLSH-N--------------V--LYHFND-VSA-S-------------------------------S---IA--SVF---PDA-------Q-RRQLPFG-GGYPS----------MRNY---A--P--------E-RD--QIDHGIVELAYAVDRLYYS-Q--------------------------------NNNQIALGLVICAGMVAEASRFRY-IEGLVRQS-IVGPG---D-----------YR----------------------TFRPDALMYSIVTQWQTLS
>RicinRicinusX52908
YTNFIRAVRGRLTTGAD------VR-------H--EIP------V---LPN--RV--G-L-P-----INQ--RFILVE-LSN------H-A--ELSVTLALDVTNAYVVGYRAG-NS----------------AYFFHPDNQE-D------A-----------------------EA---IT--HLF---TDV-------QNRYTFAFG-GNYDR----------LEQL---A--G-----N--L-RE--NIELGNGPLEEAISALYYY-STG-------------------------G---TQLPTLARSFIICIQMISEAARFQY-IEGEMRTR-IRY-----------------NR----------------------RSAPDPSVITLENSWGRLS
>SorghumXM002459548
YKSFIASVRAGLVSTAAEAAGTNTS-------G--GIP------V---LVS--ED--D-P-L-----ALE--ASLNIT-LVN------K-A--GRSVSLKMDISGAYIAGYEAG-NF----------------SCLVKR-SG---------------------------------S------------GH--------------TLSSV-TCYRS-SY-PWGGPPTVDV---A-----------V-PE--VSAWRVEDLDEAISSLFLF-PTG----------------------------NATKEDLSRGLAACDVMVATAATFPY-VERRMSAG-MWD-----------------GN----------------------GVSNDGSLRGLQESWPDLS
>PhyllostachysFP092597
YENFIAAVRAALKKD--------EI-------H--GIP------V---LRC--NP--Y-P-L-----LSE--RYLFVT-LTN------K-A--WYSITLKLDVTGAYFTAYRAG-NY----------------SCDIHK-II---------------------------------S------------GLSV----------TCKYARGTSSHVL-MEPSSTGSHPVDH---LA-------E--D-LE--GVRWGTNALDEAISSLYRF-PLG----------------------------MATIREWADGIRTCIMMITNAARFQY-IERRMSAA-IRH-----------------GN----------------------DETEDPSLHSLALRWRDLS
>SaccharumCA078531
YKSFIASVRAGLVSTAE----STNG-------S--GIP------V---LVS--ED--D-P-L-----ALE--AFLNVT-LVN------K-A--GRSVSLKMDVSGAYFAGYEAG-NY----------------SCLLKR-SG---------------------------------S------------GR--------------TVSSV-TCYRN-LY-PWGGPPTVTV---DD-------D--P-AA--XAAWRVEDLDEAISSLFLF-PTG----------------------------NATKEDLSRGLAACDVMIASAATFPY-VERRMSAG-MWD-----------------GN----------------------GVSNDGSLRGLQESWPELS
>ZeaAY105813
YKSFIASVRAGLVSKA-----GGNS-------S--GIP------V---LVD--ED--D-P-L-----ALE--SFLNIT-LVN------K-A--GRSVSLKMDVSRAYFVAYVAG-QR----------------SCLLKR-SG---------------------------------R------------TFS-----------SAICYYG-GPWGT-SS-APVTRPAAAAG--DG-------E--D-PG--VAAWRARDLDEAISSLFLF-PTG----------------------------NATEEELRRGVAACDMMVASAATFPY-VERRMSAG-MWD-----------------SN----------------------GVANDPSLRGLQARWPWLS
>LuffaX62372
YSKFITALRKALPSKEK-------V-------S--NIP------L---LLP--S-----A-S-----GAS--RYILMQ-LSN------Y-D--AKAITMAIDVTNVYIMGYLVN-ST----------------SYFFNE-SDA--------K-----------------------LA---SQ--YVF---KGS--------TIVTLPYS-GNYER----------LQNA---A--G-----K--V-RE--KIPLGFRAFDSAITSLFHY---------------------------------D-STAAAGAFLVIIQTTAEASRFKY-IEGQIIER-IPK-----------------------------------------NEVPSPAALSLENEWSALS
>MomordicaX57682
YGMFIKDLRNALPFREK-------V-------Y--NIP------L---LLP--S-----V-S-----GAG--RYLLMH-LFN------Y-D--GKTITVAVDVTNVYIMGYLAD-TT----------------SYFFNE-PAA--------E-----------------------LA---SQ--YVF---RDA-------RRKITLPYS-GNYER----------LQIA---A--G-----K--P-RE--KIPIGLPALDSAISTLLHY---------------------------------D-STAAAGALLVLIQTTAEAARFKY-IEQQIQER-AYR-----------------------------------------DEVPSLATISLENSWSGLS
>TCSTrichosanthesAY669811
YGVFISNLRKALPNERR-------L-------Y--DIP------L---LRS--T-----L-Q-----GSQ--RYALIH-LTN------Y-A--DETISVAIDVTNVYIMGYRAG-DT----------------SYFFNE-ASA--------T-----------------------EA---AK--YVF---KDA-------MRKVTLPYS-GNYER----------LQTA---A--G-----K--I-RE--NIPLGLPALDSAITTLFYY---------------------------------N-ANSAASALMVLIQSTSEAARYKF-IEQQIGKR-ADK-----------------------------------------TFLPSLAIISLENSWSALS
>TCSTrichosanthesTKU25675
YGVFISNLRKALGNERR-------L-------Y--DIP------L---LRS--T-----L-P-----GCE--RYALIH-LRN------Y-A--DETISVAIDVRNVYIMGYRAG-DT----------------FYFFNE-ASA--------T-----------------------EA---AK--YVF---KDA-------MRKVTLPYS-GNYER----------LQTA---A--G-----K--I-RE--NIPLGLPALDSAITTLFYY---------------------------------N-ANSAASALMVLIQSTSEAARYKF-IEQQIGKR-VDK-----------------------------------------TFIPSFAIISLENSWSALS
>GynostemmaDQ672577
YNTFIAKLRQELSIGTQ------KV-------A--NIT------V---LKH--H-----VSS-----NTQ--RFLSIN-LFN------Y-N--GDKITLGIDVFDVYVVGFLTG-TN----------------SYIFKE-APE--------------------------------LAY-NKS--LLF---PGS--------VRENLSYT-GGYDD----------LKRR------G-----A--G-RE--DIPLGLLPLDTAITNLFHR---------------------------------D-STSFRRSFIVIIQMVSEAARFKI-IEAKIAKN-LYG-----------------EN----------------------TFKPDQAIISLENNWGALS
>SambucusAF249280
YRDFLSNLRKTVATGTY------EV-------N--GLP------V---LRR--ES--E-V-Q-----VKS--RFVLVP-LTN------Y-N--GNTVTLAVDVTNLYVVAFSGN-AN----------------SYFFKD-ATE--------------------------------VQ---KS--NLF---VGT--------KQNTLSFT-GNYDN----------LETA---A--N-----T--R-RE--SIELGPSPLDGAITSLYHG------------------------------------DSVARSLLVVIQMVSEAARFRY-IEQEVRRS-LQQ-----------------AT----------------------SFTPNASMLSMENNWSSMS
>PolygonatumAF213983
YRDFIEKLREIVTRGAT-------TI----AGT--SIP------V---LNR--V-----V-P-----DSR--RFVYVR-LIN------L-D--GNVVTIAVDVTSLYVVAFSAN-NN----------------GYFFSD-STE--------------------------------TE---RT--NLF---VGI-------PRGDPLGFT-GNYNS----------LENW---A--G-----A--D-RG--SIPLGPALLNKAIRNLRSN---------------------------------GRDSKAAKSLIVVIQMVSEAARFRR-IEEQVRRS-IAD-----------------QD----------------------TFTPGSLMITMEKKWSKMS
>CamelliaADF45510
YTQFMEALRDQLGSGYE-------A-------H--TIP------V---LRD--VS--T-V-D-----TSQ--RFLLVE-LSN------F-G--EATITLAVDVQNAYVVAYQAG-D--------------Q--SYFFRD-APE-V-------------------------------A---FS--NLF---NDT-------Q-QSTFNFT-GSYVD----------LEGR---S--R-----Q--D-RE--DIDLGILALELAISSLRRS-SA------------------------------AAESTIARSLIVCIQMVSEAARFRY-IERRVRQS-ITSA----G-----------YE----------------------HFRPDAGMLSLENNWGALS
>CucurbitaEU309692
YKTFIKNLREALPKDGK-------V-------Y--DIP------V---LLS--T-----V-M-----DSR--RFILID-LVN------Y-D--GQSITAAIDVLNVYIVAYSTG-TV----------------SYFFQQ-VPA--------------------------------QA---PK--LLF---KGT--------QQRTLPYT-GNYEN----------LQTA---A--K-----K--L-RE--NIELGLPALDSAITTLFHY---------------------------------N-AEAAASALLVLIQTTSEAARFRY-IELQIANN-VGT-----------------------------------------KFKPSQTIISLENNWSALS
>CucumissativusACHR01003818
YQSYIQTIRQKFGSKTH------KL-------Y--GIP------V---LHH--S-----L-S-----NSD--RFHLID-AGN------E-P--GDTITFAVDAQDMSVVAYLAG-DN-------------D--SYFFSN-APK--------------------------------FA---FD--ILF---PKT--------NQNLLNFD-NSFKS----------IEIA---A--N-----T--T-RE--ATPLGLKPSNAAIANLFHY---------------------------------D-PVLAPVSFLIVFQMVFESAKFKF-IEQRIVNS-ITN-----------------GE----------------------AFTPDLAMLSLEDNWSELS
>PhoenixACYX02098007
YTDFIEGLRHRLRER--------S-------SH--NRP------V---LPP--QE-----N-P---P--R--RWFDLK-LLS----S-S-S--NHAITLRIRRDNLYLDGYQME-NP------------NQ--WLEFGD-PS--------------------------------------PQ--H---LI----------PGSSFLGFD-GGYPD----------LQRV---A--A-----E--T-RK--NISLGTEELKKAVNKLATS-T--------------------------------SSKERAHHLIVVIQMMCESIRFDR-ISKHLATQ-FSG-----------------------------------------SSGPPEWMLALENGWGDLS
>PopulusAARH01008880
YRDFIEKLRDRLGVR--------F-------SH--NRP------A---LAV--QE-----E-P---P--T--RFFDLV-IR-------T-N--DHSVRFRLRMDNLYLIGYQME-NG------------Q---WLEFNN-ETG--------------------------------------V--H---LIRE--------QGTEFLGFN-GSYNM----------LSNV---A--G-----L--S-ME--EVRVGFYNLGYGINQLATS-T--------------------------------TWKIRARYLIGVIMMICESTRLIP-ISDYMATN-FDNSHG--TSSDDYNNYDNRN--R--------------------EGQIQPWITTLVRAWDAFS
>CannabissativaAGQN01263163
YRNLIADLRRRLSER--------T-------TH--GRP------T---LPP--QA-----E-P---P--T--RFFDLV-LR-------T-S--DHSVRFRFRIDNLYLIGYQME-TG------------E---WLEFQN-DSN------------------------------------PLT--H---FI----------PNSTFLNFN-GSYRS----------LAKA---S--K-----R--N-TR--ETRVGFYNIGIATNRLATS-T--------------------------------VGEVRAACLVVVIIMISESIRLLP-VQDYVSDQNFENRPR--IPPVDYIRGGNAD--R--------------------EGVVEEWLLSLIRNWGSLS
>CannabissativaAGQN01148610
YQAFMQSLRRELSSGIT-------S-------Y--DIP------L---LRK--KA--E-A-I-----KDK--QFVYVR-LEN--------E--KFKITFAVSTLNCYMIAYQVD-TK------------KR--CYFFKE-APP-E-------------------------------A---KT--LLF---KES-------TPRVNVNLS-TNYNN----------LG-----------------N-RE--NVNLGFKSLDDSLEAFTEF-DSV-----------------------------NPTNKLRQILIVVIQMVAEAARSKY-IQQKIEWK-GFK------------------S----------------------GFFPKGDILSYENKWEDLS
>CannabissativaAGQN01213101
YQIFMQSLRRELSSNIE-------S-------H--GIP------L---LRT--KS--A-A-V-----KDK--QFVYVR-LNN--------P--SVAITFAISALNSYVVAYQVD-AE------------RR--CYFFKE-APP-N-------------------------------S---KT--LLF---KQC-------TKKVEVNLK-TNYDI----------LG-----------------N-RE--KTNLGFKSLDNSLQAFKRF-DST-----------------------------NPTDELRQNLLVVIQMIAEAARSKY-IQQKLEWK-GFE------------------T----------------------GFFPRADIISYENKWEDLS
>CannabissativaAGQN01137446
YQAFMQSLRRELSSGIT-------S-------Y--DIP------L---LRK--KS--E-A-I-----KDK--QFVYVR-LEN--------Q--SFKITFAVSTLNCYMIAYQVD-AE------------KR--CYFFKE-APP-E-------------------------------A---KT--LLF---KES-------TRRVNVNLS-TNYNN----------LG-----------------N-RE--NVNLGFKSLDNSLEAFKRF-DSE-----------------------------NPTNELRRILIVVSQMVAEAARSKY-IQQKIEWK-GFD------------------S----------------------GFFPRGDILSYENKWEDLS
>CannabissativaAGQN01137447
YQTFMQSLRRELSSGTT-------S-------Y--DIP------L---LRK--KS--E-A-I-----RDK--QFVYVR-LEN--------Q--SFKITFAISALNSYVIGYQVD-VE------------KR--CYFFKE-ASS-E-------------------------------A---KA--LLF---KES-------TRRVNVNLN-TNYDN----------LG-----------------N-RE--NVNLGFKSLDNSLEAFKRF-DSE-----------------------------NPTNELRQILIVVIQMVAEAGRSKY-IQQKMEWK-GFE------------------S----------------------GFFPKGDILSYENKWEDLS
>TheobromacacaoCACC01024922
YQTFIQSLRSILSYS--------TS-------H--DIN------V---LMP--QT--Q-P---------L--SWLDIR-LTS--------G--DSTIILRIDKRNLYVRGYSRD-DG----------------ATFWEF-KDT--------------------------------S------------LIPG----------SRTLTYT-GSYVK-GI------TLIKV---A--D-----V--N-RQ--TLPLGLSNLRTAILDLARN-EDPT------------------------D--KDALKDCARALLLLTQMIAESIRFQL-ITDHIVTN-WYN-----------------S------------------------APLTLQLVELQQGFGDFS
>TheobromacacaoCACC0102492
YQTFIQSLRSILSSS--------TS-------H--NID------V---LMP--QT--H-S---------L--SWLDIR-LTS--------G--ASTIILRIDKRNLYVRGYSRD-EG----------------AKFWEF-SDS--------------------------------S------------MISG----------SSPLAYA-GSYVD-GY------TFIDA---AGQD-----V--T-RE--TLQLGLPNLSNAIANLARA-LDPNS----------------------TQ--NNALQNCARALLVLTQMIAESTRFQL-ITDHIVKN-WYN-----------------S------------------------APLTSQLVELQQGFVSFS
>TheobromacacaoCACC01008026
YQTFIQNLRSILSSS--------IS-------H--DIH------V---LMP--QT--E-P---------V--SWLDIR-LTS--------G--DSTIILRIDQRNLYVRGYSRD-IE-------------D--EPFWEF-SDS--------------------------------S------------LIPG----------SRHLAYG-GSYVD-GY------NFVVA---A--G-----T--T-RL--NVHLGLPNLRNAIAILATT-EDPNS----------------------TQ--NNALQDCARALLVLTQMIAESARFQL-ITNHIVTN-WFN-----------------S------------------------ARLTSQLVRMQQSFGTFS
>SorghumbicolorABXC01000035
YGGFISGVRNQLVRHAR------A-T----RHL--ELV------L---LHP--QE-----E-D---P--KKAPWFRVA-LRC----S-SSG--DSAVLLRVRTDNLYISGYQSS-DG-------------R--WWEFRG-GS-----------------------------------------------VI---------DAATELAFT-DSYES----------MGRA---A--G-----L--E-LE--SVTLSKKDLEAAVGQLAAA-AGRRP------------------S-AGG-AGSSSQQDTARSLMVVAVMVCEAIRFRS-VAGALAHV-MCNAA---------------R--F--------------------G-TLPAHMVAQVKNWSSLS
>CitrulluslanatusAGCB01010835
YTSFIGQLRNALPTTGK-------V-------C--NIP------V---LPS--T-----A-S-----GLQ--WFTFFS-LTN------Y-N--DETITVAVNVTNVYIVAYRAG-AV----------------SYFFED-TSA--------------------------------EA---WN--LLF---TDT--------RKVKLPYS-GNYDR----------LQNV---V--G-----K--Q-RD--FIELGFPALSSAITNMFYY---------------------------------D-YKPTAAALLVLIQSTAEAARFKY-IEQQISQY-INH-----------------------------------------NFLPDLAIISLENNWGALS
>FagusSylvaticaFR617512
YRQFIERLRPRLAVR--------Y-------SH--NLP------V---LPL--QE-----N-P---P--T--RWLDLI-LR-------T-R--TSAITLRIRYGNLYLDGYRMG-TSS-----S-----DT--WWEFGS-STANP----------------------------------RPP--Q---LI----------SGSSFLGFT-GEYTK----------LETA---A--G-----V--V-TN--SIRLGQQALIDAVNTLAIS-T--------------------------------DRTSKARSLIIVIRMICESIRYAR-ISNHITNN-FT------------------------------------------GFSPETWMSTLEKNWGRLS
>FagusSylvaticaFR606563.1
YKKFIEDLRNNKKLGKT------F-------SH--DIP------V---LAP--QE-----K-T---P--T--RWFHVV-LR-------T-D--EKEITLSIRCDNLYLECYQMG-KA------------GA--WMEFGS-DTKK---------------------------------------------P----------PSPSFLGFD-GDYGD----------LEKA---A--G-ISAHL--S-RN--SISLGQQALKGAVNALANS-S-------------------------------TERQVRARSLIIVIRMICESIRFPR-ISNHIAKN-FKN-----------------------------------------GIEPESWMSDLENNWSSLS
>PanaxginsengHS077718.1
YRRFIDDLRNRLAGDR-------V-------SH--DRP------V---LRP--QPLPN-ET-T---A--N--ERFQVV-LRT------S-D--AREIRLLFRPRNLYLDAYRMQ-NS------------DI--WLEFSN-PS-------------------------------------SRE--H---LI----------PGSTFLGFD-GDYGSSHG-------LEVT---A--G-----R--G-RG--ETPLGRDSLRDAVNVLATS-A--------------------------------NSRDRARSLLVVIQMISESIRFEH-ITNFLLDI-YFEGSS--N--------VEPP--R--------------------TNLPDDRILQLENSWGRLS
>ZeamaysNP001159316.1
FEEYIGELREAVRDPTE------P-PPLAATHP--NLY------R---LRQ--TT--R--R-E---P--R--QWLHLR-MV-------A-R--NAEIIVWIRTDNLYVVGFEQV-RG------------A---RYEFGV-DPAND-----AKEKNKKKKDKEKKAKKKNKKEDQE--QQERR--P---L--I--------SGATFLGFN-GGYGD----------LRQLQTGP--D-----P--E-RR-TVPDLGREPLVEAIQGLAAY-T-----------------------------P-AAPGLVRDWLRTIVVTVSESLRLHN-VCRHIARL-LLGEY------------------T--------------------RGWLDQSLVDCIRDWGDVS
>JatrophacurcasBABX01103831
YAKFITDLRETFGSSGL-------S-------H--GIP------V---LRA--T-----V-A-----ANQ--KFFVAK-VIN------A-G--DIEVSVGLNVINAYLVAYKVG-S--------------N--SYFFND-SES-L------A-----------------------DA---KK--YLF---TDT-------K-QQTLAFT-GSYAD----------FESR---A--K-----V--H-RE--EVDLGVVALDNYIYDLQKS-S--------------------------------LPADIAKPLVSFIQMVSEAARFKY-IENKVLDQ-ISQ-----------------------------------------TFRPRGDILSRENSWDDLS
>MalusdomesticaACYM01011001
YNTFIKALRAQLTNGAT------AI-------Y--DIP------V---LNP--S-----V-P-----DSQ--RFLLVD-LSN------N-G--NNTITVAIDVVNXSVVAYRAR-AA-------------R--PYFLAD-APD--------------------------------EA---LD--XLF---NDT--------RGFFLPFT-SNYXD----------LEKA---A--E-----K--S-RD--KIPLGLTPLHNAITSLWNH---------------------------------E-SEEAAVSLLVIIQTVFEAARFRV-IEQRVRNS-ISS-----------------KA----------------------NFIPDPAMLSLENNWLAIS
>BrachypodiumADDN01000393
YGSFIDDLRRRFGKRGH------F-------SH--NRP------V---LPP--FD--E-TV-P---P--R--WWFHVV-LRT------T-Q--TTTLTLAIRADNLYLEGFRSS-DN------------T---WWELTQ-GF--------------------------------------------I-------------PGATYMGFG-GSYSD----------LLGE---T--D--------A-MV--RVELGPQQMTEAVNVLAGR-RRAD-----------------------K-GSEAKQKQAGKMLATLLLMVNEATRFVT-VSAFVAGL-MHPKVA--G-----------T--K--------------------SGVITALMKEQVNGWSDLS
>Betavulgaris_AAS67266.1
YGTFLSNLRNIVKDSKL-------VY------E--GI----P--M---LPA--PI------------KPA--KYLLAE-LKA---KKAG-T--DITITLAVSKNDLYVVAFTDQ-VAG-----K-----LR--AHYFPD-IS---------L-----------------------AT---AK--AIF---PTA-------TQYIQIGYT-SNYVS----------IEGA---A--G-----S--N-RV--NFQLGFVKLKEYMLNVYGK-NVQ-------------------------D--SDYRRSEARFLLAAIQMVAEAARFKY-VESKAINN-VV---------------------------------------------PDYKVPSLENNWSKIS
>stellarin_ADB83313
YTAFLTSIRDNVKGAGL-------AY------GGTNI----P--V---IGP---P-------------TD--TFLRID-FTL--------A--TGTVSLCLKRSDLYVVGFVVK-NDKG----K-----FR--AYYFNG-QIR--------S-----------------------PQ---LD--TIF---PEA---KGTANQQIITEYA-ENYAS----------IESA---A--K-----V--S-RK--AAGLGIGKLVTYLGAVNGK--------------------------------ARKVQDEAKFMLVAIQMVSEAARFGY-IQNLVLQN-FP-------------------N----------------------GFTPDDKVLILERNWNRIS
>Chenopodium__AAK28323
YNTFMQSIRNQAKDPSL-------VY------E--GI----P--M---IRP--PT------------NPD--TYILVE-LES---RKDN-N--EISITLALSKNDLYVVAYADK-FGG-----K-----VR--GHYFKN-LGI-S-----TI-----------------------DK---AK--KVF---PNV-------QDFINITYG-ESYNQ----------IETN---A--G-----T--N-RL--SFPLGFDNLKTFTNKVYGM-DTK-------------------------A--GNYTQTEARFLLIAIQMVAEAARFKY-IQGRAIVT-TA--------------------------------------------PNNYKIVSLETNWGALS
>Amaranthus_tricolor_AAB67746
YANFLRRLRSAVSGPTR-------A-------C--NLN------I---TQS--N-----P-P-----IDR--EYVYIR-LQF------S-D--TQWVVLGMAAKDMYIWGYVDN-RPGFGPGQP-----PE--SNFLMD-SPP-E-------------------------------A---RQ--RLF---PGS-------N-RRITDYG-GNYNS----------LQQR---A--Q-----R--N-RD--NVPLGLTSLDGALKSVYGK-STS-------------------------Q--LNEGNAEARFFLTAIQMVAEAARFKY-MERGISAP--PA------------------N-------------------------FRQNMIAFQNGWARIS
>Mesembryanthemum__AAB96824
YSDFMTKLRTEAKGKDP-------MY------V--GL----S--M---MPK--PT------------KPP--TYLLVE-LKV------S-K--DMSITLSLSRNDLYVVGYSDM-YKG-----K-----CR--YHVFPD-HDS-K-----KPP----------------------YE---QH--SLC---DKA---KD--AIRKPIGYV-SSYEI----------ERKA---K--V-----R--N-RK--EIGLGVNKLKTLIPKVYGS-----------------------------E--SKDYQDEAKFLLVAIQTIAEAARFPY-IEKIAETA-AN---------------------------------------------PDDTAICLENNWSKIS
>Atriplex_ABJ90432
YNTFLQAIRNQVKDPKL-------VY------E--GI----P--M---IRA--PT------------DPD--TYLLVG-LES---VKNN-N--KISLTLALSRNDLYVVAFADK-YGG-----K-----VR--GHFFPN-LKI-D-----TI-----------------------DK---AK--KVF---PDV-------EVLVQIKYG-ESYSQ----------IESN---A--G-----T--N-RL--SSPLGFDNLRTYMEKVYGL-DTS-------------------------A--KDYSKTEARFLLIAIQMVAEAARFKY-IQGRAVVT-TA--------------------------------------------PENYKIVSLETNWGSIS
>EpichloeglyceriaeAFRG01000322
YTSFIAQLRTRAADPNN------L-------SH--SIP------V---LYP--QV-----N-P---P--A--RFFDVV-LR-------T-A--QAAVRFRLRRDNLYLEAYRNE-TA------------EQ--WFEFAN-DG--------------------------------------YL--H---LV----------HGSQFLSFT-GNYMG----------LTRV---A--G-----E--D-RD--QIRLGRGPLNSAVNDLATS-E--------------------------------DNGARARALIIVIQMVCESMRFSW-ISEQIGST-YTT--------------------G--------------------GFVPSGQMLDLENGWGLVS
>EpichloeamarillansAFRF01000004
YRSFIAQIRTRAADPNN------L-------SH--SLP------V---LFP--QV-----N-P---P--T--RFFDVV-LR-------T-D--QAAVRFRLRRDNLYLEAYRNE-TG------------EQ--WHEFAN-EE--------------------------------------EL--H---LV----------TGSELLRFT-GSYTS----------LTRV---A--G-----E--R-RD--QIRLSQGQLISAVNDLATS-E--------------------------------NDGTRAVALIIVVQMVCESARFSL-ISDQISST-YTT--------------------G--------------------GLIPSSQMLDLENGWGLIS
>NeotyphodiumgansuenseAFRE01000036
YKSFIAQLRTRAADPNN------L-------SH--SLP------V---LYP--QV-----N-P---P--T--RFFDVV-LR-------T-G--QAAVRFRLRRDNLYLEAYRNE-AG------------GQ--WFEFAN-GG--------------------------------------NL--H---LV----------TGSQFLGFG-GNYMG----------LTRV---A--G-----E--D-RD--QIRLGQGQLNTAVNDLATS-E--------------------------------DNSTRARALIIVIQMVCESMRFSW-ISDLIGST-YTT--------------------G--------------------GFLPNPQMLDLENGWGLVS
>EpichloetyphinaAFSE01000013
YRSFIAQIRTRAADPNN------L-------SH--SIP------V---LFP--QV-----N-P---P--T--RFFDVV-LR-------T-A--QAAVRLRLRRDNLYLEAYRNE-AG------------VQ--WFEFAN-GG--------------------------------------DL--H---LV----------TGSEFLPFT-GNYMG----------LTRV---A--G-----E--D-RD--QIRLGQAPLNTAVNDLANS-G--------------------------------DNVARARALIIVIQMVCESTRFSW-ISDQIGST-YTT--------------------G--------------------GLIPSSQMLDFENGWGLVS
>EpichloefestucaeADFL02000265
YRSFIAQLRTRAADPNN------L-------SH--SLP------V---LYP--QV-----N-P---P--S--RFFDVV-LR-------T-T--QAAVRLRLRRDNLYLEAYRNE-TET-----A-----AQ--WYEFAN-GG--------------------------------------DL--H---LV----------TGSELLRFT-GSYTS----------LTRV---A--G-----E--R-RD--QIRLGQGPLSSAVNDLATS-Q--------------------------------DNVMRARALIVVVQMVCESMRFSW-ISDQIGST-YTT--------------------G--------------------GLIPSSQMLDFENGWGLVS
>EpichloebrachyelytriAFRB01000334
YRSFIAQLRTRAADPNN------L-------SH--SLP------V---LYP--QV-----N-P---P--T--RFFDVV-LR-------T-A--QAAVRLRLRRDNLYLEAYRNE-AA------------EQ--WFEFAN-DG--------------------------------------GL--R---LV----------NGSEFLAFT-GNYMG----------LTRV---A--G-----E--D-RD--QIRLGQGPLNSAVNDLATS-Q--------------------------------DNVARARALIIVIQMVCESMRFSW-ISDQIGST-YTT--------------------G--------------------GLIPSSQMLDFENGWGLVS
>ArthrobotrysoligosporaADOT01000134
YLNLIVDLRRSAAAGDR------V-------VH--GLG------V---LPA--ET--A--N-P------A--DFIDVG-LK-------T-T--TNLITVRLRRDNLYLIGYLPS-YR------------TR--WYEFSD-T-------------------------------------------H---L--I--------QGSEALPHD-GHYTT----------LEKK---A--N-----A--S-RR--DIALGFGPTEGAVNALAQK-G-----------------------------APSSVEIHARSLIILIEAISEAMRSTV-ACEFIRSK-WELG-------------------T--------------------AEKPTLRIVTLENSWDPIS
>CordycepsmilitarisAEVU01000543
YKKLLEDLRGELEACR-------R-------PV--ALH------V---LPP--QT--P--N-PTAAT--V--DWFDLG-LH-------T-G--GFTITVRLQADNLYLLAYRVE-GF------------ANPEWRALAD-A----------------------------------------G--P---L--V--------PGSRALPGG-FTYSR----------LETQ---A--D-----L--R-RP--ELPLGLGAFRGAASYLATH-LQD------------------------P-RNQDEKKALAKSLLVLVQMLSEALRFRV-IGDHVAAE-G--------------------------------------------AQITERMARLENDWADIS
>MagnaporthepoaeADBL01002728
YDSLIKTIRERLAVGES------I-E---------GVP------I---LAP--QV--P-AG-G---Q--L--EFFDVN-LSY---TD-RGT--TATVQARFRTDNLYLVRYRPA-NS------------DV--WT---------------------------------------------------------------------ELDGR-ENYNN----------LTTD---A--G-----M--G-LE--DIPLSSSRIGAAVTTLAGG-E-------------------------------TDPGRRARAILTLIFAIAEAARFRD-ISTLISNS-WWNES-----------------------------------------TPGVQFANRVRSWARLS
>RIPcu__AAWU01015132
YLTFIDSLRGDLSQPNV------A-H------G--GIR------V---TKT--D---------------N--GITKVI-L--------KSG--TTQIPFIYRNSDLYIVGFVVG-S--------------V--FYADND-VFK-WISPRETV-------------------GKLPAKH---AWRS---VLGD--------VTVDTLSVP-LSYNN----------ILQG---R--------------S----KVPINKMGDSLKKLTEV-GD----------------------------RNKKSAIVKEHLVPFVVAFSEAIRFTV-VARAVRDA-FVKNGG--------------E--LDMKTNVL-KLAGAGGPD-Q-RKSTRYDITWLTLNWGSLS
>RIPAeI_AAGE02007824
YLGFIQNLISALTESDE------V-Y------G--NIK------V---TKR--K---------------D--GITKVT-LK-----D-SST--NSQVGFIYRNRDLYIVGLVVG-T--------------T--FYIDKE-VYD-G-----LG-------------------KKIP--T---TWKG---VINA--------ANTVSLSNP-FSYNQ----------ILPS---G--------------E--GTVLQIGKLGDSLTHLTKI-GD----------------------------TSKRSQIMTQHLGPFVVAFSEAIRFPV-VAREIQGA-IRKATG--------------T--VSLSKNLVRPL-SLGHPSER-TSNHVFTMYSLLLNWSKLS
>RIPAeI_LIKE_AAGE02007824
YLNFIQSLTAAFTESNE------A-Y------G--GVK------V---TKR--T---------------E--GITKVT-IK-----D-SKA--NTEVGFIYRNRDLYIVGFVVG-N--------------T--FYIDKE-VYN-D-----LK-------------------NQIP--D---KWKK---VINA--------ANTVQLSNS-FNYID----------IMVE---K--------------G--ATKFQMVKLSDSLKQLTLV-GD----------------------------TSKRFDIMRNHLSPFVVLFSEAIRFPV-LAREVQSE-LLKPDG--------------S--VSLSMNIV-PKLGLGHPS---DRNEVITLFTALTKWGKIS
>RIPAeII_AAGE02013700
YIKFIEDLTTTLTEADE------A-Y------D--GIR------V---SKR--T---------------S--GYTIVI-I--------KHG--ETEVPLVYRIRDLYIIGVIVG-K--------------V--CYMDHK-AYA-E-----VN-------------------N-MN--E---LNKV---IFPA---------KAESLTRE-FSYHF----------IMPK---G--------------E--NTEIRFEELEFYLQKLTQI-GD----------------------------KMKRIEVMQKYLGPFVILFSEAVRFPA-IAILAQQA-FRSDDG--------------K--IKLSEDV--------APPEVVLNDNVIKIHTLLLIWGRLS
